# Supplementary material for: Linking entrepreneurial spirit and entrepreneurial environment perception to entrepreneurial intention: Moderation by entrepreneurial role models
Source: PLoS One. 2026 Jul 6;21(7):e0352807. doi: 10.1371/journal.pone.0352807 (PMC13336219; doi:10.1371/journal.pone.0352807)
Supplement: S2 File — Respondent-level raw data and variable codebook used in this study. (XLSX) [file pone.0352807.s002.xlsx]

## Sheet: Raw Data
De-identified respondent-level raw data used for the reported analyses and supporting outputs
Respondent_ID	Gender	Academic_Year	Education_Level	Major_Group	Family_Location	Only_Child	Household_Income	Father_Education	Mother_Education	Father_Occupation	Mother_Occupation	Student_Union_Cadre	Government_Policy	University_Entrepreneurship_Policy	Entrepreneurial_Idea	Inn1	Inn2	Inn3	Inn4	Pro1	Pro2	Pro3	Pro4	Pro5	PPS1	PPS2	PPS3	PPS4	PPS5	PPS6	PPS7	PAF1	PAF2	PAF3	PAF4	PAF5	PAF6	PAF7	PAF8	PEE1	PEE2	PEE3	PEE4	PEE5	PEE6	PEE7	PEE8	PEE9	PEE10
1	2	4	1	6	2	2	1	2	1	1	1	2	2	2	2	4	5	4	3	3	3	3	3	3	4	4	4	4	4	4	4	4	4	3	3	3	4	3	4	3	3	3	3	4	4	4	3	4	3
2	1	3	2	3	1	2	3	2	2	1	1	1	2	2	1	4	4	4	4	4	4	4	4	4	3	3	3	3	3	3	3	5	4	3	4	4	4	4	4	1	1	4	2	4	2	2	2	2	2
3	1	3	2	3	2	1	2	2	2	4	4	1	1	1	1	5	5	5	5	5	5	5	5	5	5	5	5	5	5	5	5	5	5	5	5	5	5	5	5	5	5	5	5	5	5	5	5	5	5
4	1	4	1	1	2	2	3	2	2	2	6	1	2	2	1	5	5	5	5	5	5	5	5	5	5	5	5	5	5	5	5	5	5	5	5	5	5	5	5	5	5	5	5	5	5	5	5	5	5
5	2	3	2	3	2	2	1	2	2	4	4	1	2	1	2	5	5	5	5	5	3	5	5	3	5	5	5	5	5	5	5	5	5	5	5	5	5	5	5	5	5	5	5	5	5	5	5	5	5
6	1	3	2	3	2	1	1	1	1	1	1	1	2	2	1	3	4	3	4	3	4	3	4	3	4	4	4	5	4	4	4	4	4	4	4	4	4	5	5	5	5	5	4	4	4	4	4	4	4
7	2	3	2	3	1	2	2	5	5	2	4	2	2	1	1	4	5	5	5	5	3	5	5	3	4	2	4	4	4	3	4	3	4	4	4	4	2	3	2	3	3	4	4	4	3	4	4	4	3
8	2	4	1	3	2	2	1	2	2	1	1	2	1	1	1	5	5	5	5	5	3	4	3	3	5	5	5	5	5	5	5	3	5	4	5	3	4	4	4	4	4	4	4	4	4	4	4	4	4
9	1	3	2	3	1	1	3	3	3	2	2	1	1	2	1	4	5	5	4	4	3	3	3	4	4	4	4	4	4	4	4	4	4	4	4	4	4	4	4	4	4	4	4	4	4	4	4	4	4
10	1	4	1	3	2	2	2	2	3	1	1	2	2	2	2	5	5	3	3	4	3	3	1	1	5	5	5	5	5	5	5	5	5	5	5	5	5	5	5	4	4	5	4	4	4	4	4	4	1
11	1	4	1	3	2	2	2	3	1	2	1	1	1	1	2	4	5	5	4	4	3	3	3	3	3	4	3	3	3	3	4	4	3	3	4	3	4	3	3	3	3	4	3	3	4	3	3	4	3
12	2	3	2	3	2	2	1	2	2	1	1	2	2	2	2	4	5	4	4	4	4	4	4	4	4	4	4	4	4	4	4	4	4	4	4	4	4	4	4	4	4	4	5	5	5	5	5	5	5
13	1	3	2	3	2	1	3	2	2	1	1	2	1	2	2	3	4	4	4	3	3	3	3	3	4	4	3	3	3	3	3	3	4	2	4	2	3	2	3	3	3	3	3	4	4	4	4	2	3
14	2	3	2	2	2	2	2	1	1	1	1	1	2	2	1	4	5	4	3	3	2	3	3	3	3	3	3	3	3	4	3	1	3	4	3	3	3	3	1	3	3	3	3	3	3	3	3	3	3
15	2	3	2	3	2	1	1	2	2	4	4	1	2	2	1	5	5	5	5	5	5	5	5	4	5	5	5	5	5	5	5	5	5	5	3	3	3	3	3	2	3	2	2	3	3	3	4	3	3
16	1	3	2	3	2	2	3	2	1	2	2	2	2	2	2	4	5	5	3	4	4	4	4	3	5	5	5	5	5	5	5	5	4	4	4	4	4	4	4	4	4	4	4	4	4	4	4	4	4
17	1	3	2	3	2	1	1	1	2	1	1	1	2	2	1	5	5	5	5	4	4	3	1	2	5	5	5	5	5	5	5	2	5	3	3	3	3	3	3	3	3	3	3	3	3	3	3	3	3
18	2	3	2	3	2	2	3	2	2	4	4	2	1	1	1	4	5	4	3	3	3	3	3	4	5	5	5	5	5	5	5	4	3	5	5	5	5	5	5	5	5	5	5	5	5	5	5	5	5
19	2	3	2	3	2	2	2	2	4	1	1	2	2	2	1	4	4	4	4	4	4	4	4	3	4	4	4	4	4	4	4	4	4	4	4	4	4	4	4	4	4	4	4	4	4	4	4	4	4
20	2	4	1	3	2	2	2	3	1	1	1	1	2	2	2	5	5	5	5	3	2	4	4	4	5	4	5	5	5	5	4	4	1	4	4	4	4	4	4	4	4	4	4	4	4	4	4	4	4
21	1	3	2	6	1	1	4	2	2	4	3	2	2	2	2	4	5	5	4	4	4	4	4	4	4	4	3	3	3	3	3	4	4	3	3	3	3	3	3	3	3	3	3	3	3	3	3	3	3
22	2	4	1	3	2	2	1	2	2	1	1	2	1	1	2	5	5	5	5	4	3	4	3	4	4	4	4	3	3	3	4	3	3	3	3	3	3	3	3	3	4	3	3	4	4	3	4	3	3
23	1	3	2	2	2	2	2	1	1	1	1	1	2	2	1	5	5	5	5	5	5	5	3	5	5	5	5	5	5	5	4	3	5	4	3	5	4	2	5	5	5	5	5	3	3	4	4	4	3
24	2	4	1	3	2	2	2	2	2	1	1	1	2	2	1	5	4	5	4	4	4	4	4	4	4	4	4	4	4	4	4	4	4	4	4	4	4	3	3	3	3	3	3	4	4	4	4	4	4
25	1	3	2	3	2	1	3	3	3	2	2	2	2	1	2	4	4	5	4	4	2	3	3	3	4	4	4	4	4	4	5	3	4	4	3	3	3	3	3	4	3	3	3	3	4	4	3	4	3
26	2	3	2	3	1	2	3	3	3	4	2	2	2	2	2	3	4	4	3	3	3	2	2	3	3	3	3	3	3	3	3	3	3	3	4	3	3	3	3	4	3	3	3	3	3	3	3	3	3
27	2	4	1	3	2	2	2	2	1	1	1	1	2	2	1	4	4	4	4	4	4	4	4	4	4	4	4	4	4	4	4	4	4	4	4	4	4	4	4	4	4	4	3	4	4	4	4	4	4
28	2	4	1	3	2	2	1	2	2	1	1	1	2	2	1	5	5	5	4	3	3	3	4	5	4	4	4	4	4	4	4	3	4	3	3	3	3	3	3	2	3	3	3	3	3	4	4	2	3
29	1	3	2	3	2	2	2	3	4	4	4	1	2	2	1	4	4	4	4	3	3	3	2	2	3	4	3	4	4	4	4	3	3	3	3	3	3	4	3	3	4	4	3	4	3	3	4	4	3
30	1	4	1	1	2	1	3	3	2	5	5	1	2	2	1	5	4	3	4	3	4	3	2	3	4	4	4	4	4	4	4	4	5	4	3	3	3	4	4	4	4	3	3	3	3	3	3	2	4
31	1	4	1	3	2	2	2	3	3	1	2	1	1	1	2	5	5	5	5	5	5	5	5	5	5	5	5	5	5	5	5	5	5	5	5	5	5	5	3	2	2	2	2	2	2	2	2	2	2
32	2	3	2	3	2	1	1	1	1	1	1	2	2	2	2	5	5	5	5	1	4	5	3	5	1	1	1	1	1	1	1	1	1	1	1	1	1	1	1	1	1	1	1	1	1	1	1	1	1
33	1	3	2	3	2	1	1	2	2	1	1	2	2	2	1	4	4	4	4	4	2	2	2	3	4	3	3	3	3	3	3	3	3	3	3	3	3	3	3	3	3	3	3	3	3	4	3	4	4
34	2	4	1	3	2	2	1	2	2	1	1	2	2	2	1	4	5	5	3	3	3	3	3	3	3	3	3	3	3	3	4	2	4	3	3	3	3	3	3	2	2	3	3	3	3	3	3	3	3
35	2	4	1	3	2	2	2	5	1	3	2	2	1	1	1	5	5	5	5	5	5	5	5	5	5	5	5	5	5	5	5	5	5	5	5	5	5	5	5	5	5	5	5	5	5	5	5	5	5
36	2	3	2	3	2	2	1	1	1	1	1	2	2	2	1	5	5	5	5	4	3	5	5	5	4	4	4	4	4	4	4	2	2	5	3	3	3	1	1	1	3	2	1	4	4	3	4	1	1
37	1	4	1	3	2	1	2	2	3	1	1	1	1	1	1	5	5	5	5	5	2	4	2	3	5	5	5	5	5	5	5	3	5	4	5	3	4	3	3	5	5	3	4	5	5	5	5	5	5
38	2	3	2	3	2	2	2	3	1	1	1	2	2	2	1	5	5	5	5	5	5	5	4	3	4	4	4	4	4	4	4	4	4	4	4	4	4	4	4	3	3	2	2	3	3	3	3	3	3
39	2	3	2	3	2	2	1	2	2	1	1	2	2	2	1	4	4	4	3	3	3	4	3	2	3	4	4	4	4	4	4	4	4	4	4	4	4	4	4	2	4	4	4	4	4	4	4	4	4
40	2	4	1	3	1	2	3	5	2	2	6	2	2	2	2	5	3	5	2	3	4	3	1	2	4	4	4	5	4	5	5	5	4	4	3	4	4	4	4	4	3	3	4	3	4	3	4	4	3
41	1	3	2	3	2	2	4	3	1	4	4	2	2	2	2	5	4	5	5	3	4	4	4	4	4	4	4	4	4	4	4	4	4	4	4	4	4	4	4	5	4	3	3	3	4	3	4	4	3
42	2	4	1	3	2	2	1	2	1	1	1	2	2	2	2	5	5	5	4	3	4	4	4	4	4	4	4	4	4	4	4	4	4	4	4	4	4	4	4	4	4	4	4	4	4	4	5	4	4
43	2	4	1	3	2	2	3	2	2	1	1	1	1	1	1	4	5	4	3	3	3	3	3	3	5	4	4	4	4	4	4	3	4	4	4	3	4	4	4	2	3	2	2	4	4	4	4	4	4
44	1	3	2	2	2	1	3	5	3	4	2	1	2	2	1	4	4	4	4	4	3	3	3	3	3	3	3	3	3	3	3	3	4	3	3	3	3	3	3	2	3	2	2	3	3	3	3	3	3
45	2	3	2	3	2	2	3	2	2	2	2	2	1	1	2	4	5	5	4	3	3	4	4	4	4	4	4	5	5	4	5	3	4	5	5	5	5	3	3	4	4	5	3	4	4	4	4	4	4
46	1	3	2	3	2	2	1	1	1	1	1	2	2	2	2	4	4	3	4	3	2	3	3	3	3	3	3	3	3	3	4	3	3	3	3	3	3	3	3	3	3	3	3	3	3	3	3	3	3
47	1	3	2	3	1	1	1	5	3	1	1	2	2	1	1	4	5	5	5	4	1	5	4	5	4	5	4	4	4	4	4	1	3	4	4	1	3	1	3	4	4	4	4	4	5	5	5	5	1
48	1	3	2	3	1	1	2	6	5	3	2	1	2	1	2	4	4	3	3	3	4	4	4	4	4	4	4	4	4	4	3	4	4	4	4	4	4	4	4	4	4	4	4	4	4	4	4	4	4
49	1	3	2	3	2	1	1	2	2	4	5	2	2	2	1	5	5	5	5	3	2	3	4	2	3	3	3	3	3	3	3	2	1	3	3	3	3	1	3	1	1	1	1	1	3	2	3	4	4
50	1	3	2	2	2	2	1	2	1	1	1	2	1	2	1	4	5	4	4	3	3	4	4	4	3	3	4	4	4	4	4	1	3	3	4	1	3	1	1	4	2	2	3	3	3	2	3	4	2
51	1	4	1	3	2	1	3	2	2	1	2	1	2	1	1	5	5	5	3	4	3	4	3	4	4	4	4	4	4	3	4	3	4	3	3	2	3	3	3	2	3	4	3	3	4	4	4	3	3
52	1	4	1	3	2	2	2	2	1	2	1	2	2	2	1	5	4	5	5	3	3	3	2	3	3	2	2	2	2	3	3	4	4	2	1	1	1	1	1	3	3	3	3	3	3	3	3	3	3
53	1	3	2	2	2	2	2	5	2	4	1	2	2	2	1	4	5	4	3	3	4	3	3	4	2	2	2	3	3	3	3	3	3	3	3	3	3	3	3	3	3	3	3	4	4	4	4	4	4
54	1	3	2	3	2	2	2	2	2	1	1	2	2	2	2	4	5	4	3	3	3	4	4	4	4	3	4	4	4	4	5	2	3	4	3	3	4	3	2	3	4	3	3	4	4	4	4	4	2
55	2	3	2	2	1	2	2	5	5	2	2	2	2	2	2	5	5	5	3	4	5	3	3	2	4	4	4	4	4	4	4	4	4	4	4	4	4	3	3	4	3	3	2	3	4	4	4	3	3
56	1	3	2	3	2	2	1	2	2	1	1	2	2	2	2	5	5	5	3	3	3	3	3	3	3	3	3	3	3	3	3	4	2	3	3	3	3	3	3	3	3	3	3	4	4	4	4	1	1
57	2	3	2	3	2	2	3	2	2	2	2	1	1	1	2	4	4	5	4	3	4	4	4	3	3	4	4	4	4	4	5	5	3	3	3	3	3	3	3	2	4	3	1	4	4	3	3	3	3
58	2	3	2	3	1	2	3	4	4	4	4	2	1	2	1	5	4	5	4	4	2	4	3	4	4	4	3	5	5	5	5	4	5	4	4	3	3	4	3	4	4	4	4	4	4	4	4	1	2
59	2	3	2	3	2	2	1	2	2	1	1	2	2	2	1	4	5	4	4	4	3	4	3	4	4	4	4	4	4	4	4	4	4	4	4	4	4	4	4	2	4	3	2	4	4	4	4	4	2
60	1	4	1	3	2	2	1	2	1	1	1	2	1	1	1	5	5	5	5	5	3	5	5	3	5	5	5	5	5	5	5	5	4	4	3	3	3	3	3	4	4	3	3	4	4	3	4	4	4
61	1	4	1	3	2	2	1	1	1	1	5	1	2	2	2	4	5	5	4	3	3	2	3	2	3	3	3	3	3	3	3	3	3	3	3	3	3	3	3	5	3	3	1	4	3	3	3	3	3
62	2	3	2	3	2	1	1	1	2	1	1	2	2	2	1	5	5	4	5	4	4	5	4	4	5	5	5	5	5	5	5	3	5	5	3	3	5	3	5	1	3	3	3	5	5	5	5	3	3
63	1	4	1	3	2	2	2	1	1	1	1	2	1	1	1	5	5	5	5	4	3	5	5	3	5	5	5	5	5	5	5	5	5	5	5	5	5	5	5	5	5	5	5	5	5	5	5	5	5
64	2	4	1	3	1	2	4	3	3	2	4	2	2	2	1	5	5	4	4	3	5	4	4	5	4	2	4	3	3	3	4	5	5	3	3	3	3	3	3	2	2	2	1	1	1	1	1	1	1
65	2	3	2	3	2	2	3	3	2	2	4	2	2	2	1	5	5	5	5	4	4	5	5	5	5	5	5	5	5	5	5	5	5	5	5	5	5	5	4	3	3	3	3	4	5	5	5	4	3
66	1	3	2	3	2	2	2	3	3	4	4	1	1	1	1	5	5	5	5	5	3	4	5	3	5	5	5	5	5	5	5	5	3	5	4	4	3	3	3	5	5	5	4	5	5	5	5	5	3
67	2	4	1	3	2	2	1	2	1	1	1	2	2	2	1	5	5	5	5	5	3	5	4	4	3	3	3	4	4	4	4	2	3	3	3	3	3	3	3	4	3	4	2	4	4	4	4	3	3
68	2	3	2	2	2	2	3	4	3	1	1	2	1	1	2	4	5	4	5	3	4	4	4	5	4	4	4	4	4	5	4	3	4	4	3	4	4	3	3	5	4	3	4	3	5	5	5	4	5
69	1	4	1	3	2	2	2	2	2	1	1	1	2	1	1	5	5	5	4	4	2	4	3	2	4	4	4	4	4	4	5	2	4	3	3	3	3	3	3	3	3	3	3	3	3	4	4	4	3
70	1	3	2	3	2	1	2	2	2	2	2	2	2	2	1	3	4	4	4	3	4	3	2	3	4	4	4	4	4	4	4	4	4	4	4	4	4	3	3	4	4	4	4	4	4	4	4	4	4
71	1	4	1	3	1	1	4	3	2	2	2	2	2	2	1	4	4	5	4	4	4	4	4	4	3	3	3	3	3	3	3	4	2	2	3	2	4	3	3	2	2	3	2	2	2	1	1	1	1
72	1	3	2	3	2	2	1	3	3	2	4	1	2	2	2	5	5	5	5	5	5	5	5	5	5	5	5	5	5	4	4	4	4	4	4	4	4	4	4	4	4	4	4	4	4	4	4	4	4
73	2	3	2	3	2	2	1	1	1	1	1	2	2	2	1	5	5	5	4	3	3	3	3	4	5	3	4	4	3	3	3	3	4	3	3	3	3	3	3	1	4	2	2	3	3	3	4	2	2
74	1	4	1	3	2	1	4	2	2	1	1	2	2	2	2	5	5	5	4	4	3	4	4	5	4	4	4	4	4	4	4	3	4	3	3	3	4	3	3	4	3	3	2	4	3	3	3	4	4
75	1	3	2	3	2	2	2	2	2	4	4	1	1	1	1	5	5	3	5	4	1	1	2	3	4	4	4	4	4	4	5	4	4	4	5	4	4	4	3	4	4	5	4	4	4	4	4	4	4
76	1	4	1	3	2	2	1	2	1	1	1	1	2	1	2	5	5	5	5	5	2	5	3	2	3	3	3	3	3	3	3	2	2	2	2	2	4	2	2	2	2	2	2	4	4	3	3	2	2
77	2	3	2	3	2	2	3	3	2	1	1	2	2	2	2	5	5	5	4	3	2	4	5	4	5	5	5	5	5	5	5	4	5	5	5	3	3	3	3	3	4	4	3	4	5	5	5	5	5
78	1	4	1	3	2	1	1	1	1	1	1	2	2	2	2	4	5	4	3	3	4	3	3	4	5	4	4	4	4	4	5	3	3	2	3	2	3	2	3	4	3	2	2	4	4	2	2	3	2
79	2	3	2	3	2	2	2	2	2	1	1	2	2	2	2	5	4	4	3	3	2	3	2	2	4	4	4	4	4	4	4	5	2	3	3	3	3	3	2	2	2	2	2	4	3	4	4	2	2
80	1	3	2	3	2	1	2	3	1	1	1	1	1	1	1	5	4	5	5	5	4	5	4	3	5	5	4	5	5	5	4	4	4	4	4	4	4	4	4	4	4	4	4	4	4	4	4	4	4
81	2	3	1	3	2	2	1	1	2	1	1	2	2	2	2	5	5	4	3	4	4	4	3	4	3	4	4	4	4	4	4	4	3	4	4	4	4	4	4	3	4	4	4	4	4	4	4	3	4
82	1	3	2	3	2	2	2	2	2	2	1	2	1	1	1	5	5	3	4	4	4	4	5	1	3	3	3	4	4	4	5	5	5	5	4	4	4	4	4	4	4	3	4	4	4	4	4	4	4
83	2	4	1	3	2	2	2	1	1	1	1	2	2	2	1	4	5	4	4	3	3	3	3	4	4	4	4	4	4	4	4	4	4	4	3	3	4	3	3	2	3	2	2	4	4	3	3	4	2
84	2	3	2	2	2	2	2	2	2	4	4	2	2	2	1	4	5	5	4	3	3	4	3	3	3	3	3	3	3	3	3	4	4	3	4	3	3	3	3	3	4	3	3	4	4	4	4	3	2
85	1	4	1	3	2	2	1	2	2	1	1	2	2	2	1	5	5	5	4	3	3	4	3	4	5	5	5	5	5	5	5	1	5	5	5	3	3	3	3	1	1	4	2	2	3	3	2	1	1
86	2	3	2	3	2	2	2	2	2	1	1	2	2	2	2	4	5	4	4	4	3	4	4	3	5	5	5	5	5	5	5	4	4	4	4	4	4	4	4	4	4	4	4	4	4	4	4	4	2
87	1	4	1	3	1	2	2	2	3	1	1	2	2	2	1	5	5	5	4	4	3	4	3	4	3	3	3	3	3	3	3	2	4	3	3	3	3	3	3	1	3	2	1	3	3	3	3	4	4
88	1	3	2	3	2	2	3	2	2	1	1	2	1	1	1	5	5	5	5	5	4	4	3	3	4	4	4	4	4	4	3	4	3	4	4	3	4	3	3	4	4	4	4	4	3	3	3	4	4
89	1	3	2	2	2	1	1	6	2	3	2	2	2	2	2	5	5	5	5	3	3	3	4	4	3	3	3	3	3	3	3	1	1	2	3	3	3	1	3	1	3	3	3	3	3	3	3	3	3
90	1	3	1	3	2	2	2	2	1	1	1	2	1	1	1	5	5	5	5	5	5	5	5	3	5	5	5	5	5	5	5	3	5	5	5	5	5	3	3	4	4	5	4	5	5	5	5	5	5
91	2	3	1	3	2	2	2	3	2	4	1	2	2	2	2	4	5	5	4	3	3	4	5	4	4	4	4	4	4	4	4	4	2	4	4	4	4	4	4	2	3	2	2	4	3	3	4	2	2
92	2	4	1	3	2	2	1	2	2	1	1	2	2	2	1	4	4	4	3	3	3	3	4	3	3	3	3	3	3	3	3	3	5	3	3	3	3	3	3	3	3	2	2	3	3	4	4	4	2
93	1	4	1	3	2	1	3	2	2	1	1	2	2	2	2	5	5	5	5	5	3	4	5	5	5	5	5	5	5	5	5	5	5	5	5	5	5	5	5	5	5	5	5	5	5	5	5	5	5
94	2	3	2	3	2	2	2	1	1	1	1	2	2	2	2	4	4	4	4	4	4	4	4	2	4	4	4	4	4	4	4	3	4	4	4	4	4	3	3	4	3	3	3	4	4	4	4	3	3
95	2	3	1	3	1	1	3	3	3	4	2	2	2	2	2	5	5	5	4	4	4	3	3	3	5	5	5	5	5	5	5	3	3	4	3	3	4	2	3	2	4	2	2	4	4	4	4	4	4
96	2	3	2	2	2	2	1	6	5	3	3	2	2	2	1	4	4	4	4	4	3	3	4	4	3	3	3	3	3	3	3	3	3	3	4	3	3	3	3	4	1	1	1	2	2	3	3	3	3
97	1	3	1	3	2	1	2	2	2	2	1	2	1	1	1	5	5	4	5	5	4	4	4	3	4	4	4	4	4	4	4	4	4	4	4	4	4	4	4	4	4	4	4	4	4	4	4	4	4
98	1	3	1	3	1	1	1	5	2	2	5	2	1	1	2	5	5	5	5	4	3	4	3	3	4	4	4	4	4	4	4	3	4	4	2	3	4	3	3	2	2	3	2	4	4	3	4	2	2
99	1	3	1	6	2	2	1	2	2	1	1	2	2	2	1	4	4	4	4	3	1	3	4	4	3	3	3	3	3	3	3	3	4	4	3	3	3	3	3	2	3	3	3	3	3	3	3	3	3
100	2	3	2	3	2	2	3	2	3	2	2	2	2	2	2	4	4	4	4	4	3	4	4	4	4	4	4	4	4	4	4	4	4	4	4	4	4	4	4	4	4	4	3	4	4	4	4	4	4
101	2	4	1	3	2	2	1	1	1	1	1	1	2	2	2	4	4	3	3	3	3	3	3	3	3	3	3	4	3	3	3	3	3	3	3	3	3	3	3	4	3	3	3	4	3	3	4	4	3
102	2	4	1	3	2	2	3	2	2	2	2	2	2	2	1	4	4	4	2	2	2	2	2	3	4	4	4	4	4	4	4	4	3	3	3	3	3	3	3	2	4	3	1	3	3	4	4	1	1
103	2	3	2	3	2	2	1	1	1	1	1	1	2	2	2	4	4	4	4	3	3	4	4	4	3	3	3	3	3	3	4	1	1	4	4	3	4	1	1	1	1	1	1	4	4	2	3	1	1
104	2	3	2	3	1	1	1	2	2	2	2	2	2	2	2	4	4	4	3	3	3	3	3	3	3	3	3	3	3	3	3	3	2	3	3	3	3	3	3	4	3	3	2	2	3	3	3	3	3
105	1	4	1	3	2	2	2	1	1	1	1	2	2	2	2	4	5	5	4	3	2	3	3	3	4	4	3	4	4	4	5	4	4	4	4	3	4	3	3	4	4	3	3	4	4	4	4	4	4
106	1	3	2	3	2	2	1	2	1	1	1	1	1	1	1	5	5	5	5	5	3	4	3	4	5	5	4	5	3	5	4	4	5	4	3	3	3	3	3	4	4	5	4	4	4	4	4	4	4
107	2	3	2	3	2	2	1	3	2	1	1	1	1	2	2	4	4	4	3	4	3	3	4	4	4	4	4	4	3	4	4	4	3	3	3	4	4	4	3	3	3	4	4	3	3	3	4	4	3
108	2	3	2	2	2	2	1	2	4	1	1	2	2	2	2	3	4	3	4	3	3	4	3	3	3	3	3	3	3	3	3	3	3	3	3	3	3	3	3	4	1	3	1	2	3	3	3	2	2
109	2	3	2	6	2	2	2	1	1	1	1	2	2	2	2	5	5	4	1	5	5	5	1	1	3	1	3	3	4	3	2	2	2	2	2	3	3	3	3	1	5	1	3	5	5	5	5	3	1
110	1	3	2	3	2	2	1	2	2	1	1	2	2	2	1	4	5	4	4	4	2	4	2	2	4	4	4	4	4	4	4	4	4	4	3	3	4	3	4	4	2	3	2	4	4	4	4	4	2
111	1	3	2	3	2	2	1	2	1	1	1	1	2	2	1	5	5	5	5	5	3	4	4	4	4	3	4	4	4	4	4	4	4	4	4	3	4	4	4	4	4	4	2	4	4	4	4	4	4
112	1	4	1	1	2	2	3	5	4	2	5	1	2	2	1	5	5	5	5	5	4	3	5	3	5	5	5	5	5	5	5	5	5	5	5	5	4	3	3	3	4	4	4	4	4	4	4	4	3
113	2	3	2	3	2	2	3	5	1	2	6	2	2	2	1	4	4	3	5	4	4	4	4	3	4	4	4	4	4	4	4	4	4	4	3	3	3	3	3	2	3	3	2	3	3	3	3	4	4
114	2	3	1	3	2	1	1	1	1	1	1	2	2	2	2	4	4	4	4	3	3	3	4	3	4	3	3	4	4	4	4	4	4	3	3	4	3	3	3	2	3	2	2	3	3	3	3	4	3
115	1	3	2	3	2	2	3	3	2	4	2	2	1	1	2	4	5	4	3	4	2	2	4	3	5	5	5	5	5	5	5	5	4	4	4	3	4	3	3	4	4	3	2	4	4	4	4	4	4
116	2	4	1	3	2	2	3	2	2	1	1	2	2	2	2	4	5	4	4	3	3	4	4	3	4	4	4	4	4	4	4	3	4	3	3	3	4	3	3	4	4	3	2	4	4	4	4	4	4
117	2	3	2	3	2	2	2	2	1	1	1	2	2	2	1	4	4	3	4	3	3	4	4	5	3	3	3	3	3	3	3	3	3	3	3	3	3	3	3	3	3	3	3	3	3	3	3	3	3
118	2	3	2	3	2	2	2	1	1	1	1	2	2	2	2	4	4	3	2	3	3	2	2	4	4	3	3	4	4	3	3	2	2	3	3	3	3	2	3	4	3	2	2	4	4	3	4	4	3
119	2	3	1	3	2	2	2	3	2	4	2	2	2	2	2	4	4	3	4	3	3	4	4	3	4	4	4	4	4	4	4	4	3	4	4	3	3	3	3	4	4	4	1	2	4	4	3	2	2
120	2	3	2	3	2	2	3	3	2	1	1	2	2	2	1	4	4	4	4	3	3	4	3	3	4	3	3	3	3	3	3	2	3	2	3	2	3	3	2	4	3	4	1	3	3	2	2	2	2
121	2	3	2	6	2	2	3	3	2	4	5	1	2	1	1	4	5	5	3	3	3	3	4	3	3	3	4	4	4	3	4	4	4	4	3	3	3	3	3	4	4	3	3	4	4	4	4	4	4
122	2	3	1	3	2	2	2	1	1	1	1	2	2	2	1	4	4	4	4	4	3	4	3	3	5	4	4	4	4	3	3	2	4	3	4	3	3	3	3	4	4	4	4	4	3	3	3	4	3
123	2	3	1	3	2	2	3	2	2	4	4	2	2	2	1	4	4	4	4	3	3	3	2	3	4	4	4	4	3	3	3	4	4	3	3	2	3	2	2	2	3	2	2	4	4	3	3	2	2
124	2	4	1	3	2	2	1	1	1	1	1	2	2	2	2	5	5	4	4	4	5	3	3	4	5	5	3	3	3	3	4	2	3	3	2	3	4	3	3	2	3	3	2	4	4	4	4	4	2
125	1	3	2	6	1	1	4	3	2	2	6	2	1	2	1	3	5	3	5	3	3	3	3	5	4	5	5	5	5	5	5	5	5	4	5	5	5	5	4	3	3	5	2	2	3	2	3	1	1
126	2	4	1	3	2	1	2	2	2	1	1	1	1	2	2	4	4	5	5	5	4	4	4	4	4	4	4	4	4	4	4	4	4	4	4	4	4	3	4	4	4	4	3	4	4	4	4	4	4
127	2	3	2	3	2	2	1	2	2	5	1	2	2	2	1	4	4	4	4	4	3	4	4	3	3	3	3	4	3	3	3	3	3	3	3	3	3	2	3	3	3	3	3	3	3	3	3	3	2
128	2	4	1	3	2	2	1	2	1	1	1	2	2	2	2	4	5	5	3	4	5	3	3	2	3	3	3	4	3	3	4	2	3	4	2	2	3	1	2	4	4	4	2	3	3	3	3	4	4
129	1	3	2	3	1	2	3	2	2	2	5	2	1	1	1	5	5	5	5	5	4	5	4	4	5	5	5	5	5	5	5	4	3	5	4	3	4	3	3	3	3	3	2	4	5	4	5	4	2
130	2	3	2	2	2	2	2	2	2	1	1	2	1	1	1	5	5	5	5	4	4	4	4	4	4	4	4	4	4	4	4	3	4	4	3	3	4	3	3	5	5	3	4	4	5	5	5	5	5
131	2	3	1	6	2	1	3	3	3	4	4	2	2	2	1	5	5	5	4	3	3	4	4	4	3	4	4	3	3	3	4	4	4	4	4	3	3	3	3	3	3	3	3	3	3	3	3	3	3
132	1	3	1	3	1	1	2	6	6	1	1	1	1	1	1	5	5	5	5	5	5	5	5	5	5	5	5	5	5	5	5	5	5	5	5	5	5	5	5	5	5	5	5	5	5	5	5	5	5
133	2	4	1	3	2	2	1	2	2	1	1	2	2	2	1	4	4	4	4	3	3	4	3	3	4	4	4	4	4	4	4	3	3	3	3	3	4	3	3	4	4	3	2	4	4	3	4	2	2
134	2	4	2	3	2	2	2	1	1	1	1	2	2	2	2	5	4	3	3	4	3	4	3	4	3	3	3	3	3	3	3	3	3	3	3	3	3	3	3	3	3	3	3	3	3	3	3	3	3
135	2	3	2	2	2	2	3	2	2	2	2	2	1	1	2	5	5	5	5	4	4	4	3	5	5	5	5	5	5	5	5	5	4	5	5	5	5	5	5	4	5	4	4	4	4	4	4	4	4
136	1	3	2	3	2	2	2	2	1	1	1	2	2	2	2	4	5	4	3	3	2	2	3	1	3	4	3	4	4	3	4	2	3	3	3	3	4	2	3	3	3	4	3	3	4	3	3	3	3
137	1	3	2	3	2	2	3	1	1	1	1	1	2	2	1	5	5	5	5	5	4	4	4	4	3	3	3	3	3	3	4	4	2	4	3	3	3	3	3	4	4	4	4	3	3	4	3	4	3
138	2	4	1	3	2	2	1	2	2	1	1	1	2	2	2	3	4	4	3	3	2	3	3	3	4	4	4	4	4	4	4	3	2	3	3	3	4	3	3	4	4	3	2	4	3	4	4	2	2
139	2	3	2	3	2	2	1	1	2	1	1	2	2	2	2	4	4	3	2	3	2	2	2	3	4	4	4	4	4	4	4	3	3	3	3	3	3	2	3	3	3	3	3	4	4	4	4	4	3
140	2	3	2	3	2	2	1	2	1	1	1	2	2	2	2	5	5	5	4	4	4	3	3	3	4	4	3	4	3	3	3	2	4	3	1	1	4	3	3	5	3	2	2	4	5	4	4	4	4
141	2	3	1	3	2	2	1	2	1	1	1	2	2	2	1	5	4	4	4	3	4	4	3	3	4	5	5	5	5	5	5	4	4	3	2	2	3	3	3	2	2	3	2	4	3	3	3	3	3
142	2	3	1	3	2	2	4	3	3	4	4	1	2	2	1	5	5	5	5	5	3	5	4	4	5	5	5	5	5	5	5	5	5	5	5	5	5	3	3	3	3	3	3	3	3	4	3	3	3
143	2	3	2	2	2	2	1	2	1	1	1	1	2	1	1	4	4	5	3	4	3	4	3	3	4	3	4	4	3	4	5	3	4	3	4	3	4	3	3	4	4	3	3	4	4	3	4	4	4
144	2	4	1	3	2	2	2	1	1	1	1	2	2	1	2	5	5	4	5	5	3	4	4	4	4	4	3	4	4	3	4	4	3	3	3	3	4	3	3	4	3	4	2	4	4	4	4	4	3
145	2	4	1	3	2	2	2	3	2	1	1	1	2	2	2	5	4	3	3	3	3	3	4	3	3	4	4	5	5	3	4	5	3	3	3	3	4	3	3	5	3	4	3	4	4	4	4	3	3
146	2	4	1	3	2	2	2	2	1	1	1	2	2	2	2	5	5	3	3	3	3	3	3	3	5	5	3	5	5	2	5	5	3	3	3	3	4	3	3	5	3	4	3	5	5	5	4	4	2
147	1	3	2	3	1	1	3	3	3	2	2	2	1	1	2	3	4	4	3	3	5	4	3	3	3	3	3	3	4	4	3	3	3	3	3	2	3	3	3	5	4	3	3	4	4	4	4	4	4
148	1	3	2	3	2	2	3	2	1	4	4	2	2	2	1	4	5	4	5	5	5	5	5	5	5	5	5	5	5	5	5	5	5	5	5	5	5	5	5	5	5	5	5	5	5	5	5	5	5
149	2	3	2	3	2	1	3	2	1	2	4	1	2	1	1	5	5	4	4	4	3	3	3	3	5	5	5	5	5	5	3	3	3	3	3	3	3	3	3	4	3	3	3	4	4	4	4	4	3
150	1	3	2	3	2	1	2	2	2	1	1	2	2	2	2	5	5	5	5	5	4	4	4	3	4	4	4	4	4	4	4	4	4	4	4	4	4	4	4	4	4	4	4	4	4	4	4	4	4
151	2	4	1	3	2	2	2	2	2	1	1	2	2	2	2	4	4	4	3	3	3	3	3	4	3	3	3	4	3	3	3	3	3	3	2	3	3	3	3	3	3	2	2	3	3	3	3	3	3
152	2	4	1	3	2	2	2	2	2	1	1	1	2	2	2	5	5	4	4	4	3	3	4	2	3	3	3	3	3	3	4	4	4	3	3	3	3	3	3	4	3	3	3	4	3	4	3	4	4
153	2	4	1	3	2	2	1	1	1	1	2	2	2	2	2	4	5	4	3	3	5	3	3	4	3	3	3	3	3	3	3	2	2	3	2	2	3	2	2	2	3	3	2	2	2	2	2	3	2
154	2	4	1	3	1	1	3	4	2	2	2	1	2	2	2	4	4	4	3	4	4	3	3	4	3	3	3	3	4	4	4	4	4	4	4	4	4	4	4	4	4	4	4	4	4	4	4	4	4
155	2	4	1	3	2	2	1	1	1	1	1	1	1	1	1	5	5	5	5	5	5	5	5	5	5	5	5	5	5	5	5	5	5	5	5	5	5	5	5	5	5	5	5	5	5	5	5	5	5
156	2	4	1	3	2	2	2	3	2	1	1	2	2	2	1	4	4	4	3	4	3	4	4	3	3	3	3	3	3	3	3	3	3	3	3	3	3	3	3	2	2	3	1	3	3	3	3	3	3
157	2	4	1	3	2	2	2	2	2	1	1	2	1	2	2	4	4	4	4	4	4	4	4	4	3	4	3	4	3	4	4	4	3	4	4	3	4	3	4	4	3	4	4	3	4	4	4	3	4
158	2	4	1	3	1	1	3	4	2	2	2	2	2	2	2	4	4	3	3	3	3	3	3	3	4	4	4	4	4	4	4	4	3	3	4	3	3	3	3	2	3	3	3	3	3	3	3	3	3
159	2	4	1	3	2	2	1	2	2	1	1	1	2	2	2	5	5	5	3	3	3	3	5	3	3	3	5	5	5	5	3	3	1	3	3	3	3	3	3	4	3	4	1	4	3	3	3	4	4
160	2	4	1	3	2	2	3	2	2	1	1	2	2	2	2	4	5	4	4	4	3	3	3	3	4	4	4	4	4	4	4	2	2	3	3	2	3	2	1	4	4	2	2	3	3	3	4	4	4
161	2	4	1	3	1	1	2	2	1	2	1	2	2	2	2	4	4	4	3	3	2	4	3	3	3	3	3	3	3	3	3	3	3	3	3	3	3	3	3	2	2	3	3	3	3	3	3	3	3
162	2	4	1	3	2	2	2	2	2	1	1	1	2	1	2	4	4	4	5	4	4	5	4	5	4	3	3	2	3	4	3	2	4	4	3	4	4	3	4	3	4	4	4	5	4	3	4	4	3
163	2	4	1	3	2	2	2	3	2	1	1	2	2	2	2	4	5	5	4	3	3	3	3	3	3	3	3	3	3	3	3	4	2	3	3	3	3	3	3	3	3	3	3	3	3	3	3	3	3
164	2	4	1	3	2	1	1	2	2	2	2	2	2	2	2	1	1	3	3	4	5	3	3	4	3	3	3	3	3	3	3	3	3	3	3	3	3	3	3	3	3	5	3	3	3	3	3	3	3
165	2	4	1	3	2	1	2	2	1	2	1	2	1	1	1	4	5	5	4	4	5	4	4	4	4	4	4	4	4	4	4	5	5	4	4	4	4	4	4	2	4	4	2	4	4	4	4	4	2
166	2	4	1	3	2	1	1	1	1	1	1	1	2	2	2	5	5	5	5	5	5	4	4	5	4	4	4	4	4	4	4	5	4	5	4	3	4	2	2	2	2	2	3	3	4	4	4	5	5
167	2	4	1	3	2	2	2	2	1	1	1	2	2	1	2	4	5	4	4	3	2	3	3	2	5	3	3	4	4	4	4	3	3	4	4	3	3	3	3	4	4	4	3	3	3	3	4	3	3
168	1	4	1	3	2	1	1	3	3	4	3	2	2	1	2	5	5	5	5	5	5	5	5	5	5	5	5	5	5	5	5	5	5	5	5	5	5	5	5	5	5	5	5	5	5	5	5	5	5
169	2	4	2	3	2	2	2	2	3	1	1	1	1	2	1	4	5	4	3	3	3	3	3	3	3	3	3	3	3	3	3	3	3	3	3	3	3	3	3	3	3	3	3	3	3	3	3	3	3
170	1	4	1	3	2	2	2	1	1	1	1	2	1	1	2	4	4	4	4	4	4	4	4	3	3	3	4	4	4	4	4	2	4	4	4	2	3	2	2	4	4	4	4	4	4	4	4	4	4
171	2	4	1	3	1	1	2	4	2	5	2	2	2	1	2	3	3	3	3	3	3	3	3	3	3	3	3	3	3	3	3	3	3	3	3	3	3	3	3	3	3	3	3	3	3	3	3	3	3
172	2	4	1	3	2	2	3	6	3	2	4	2	2	2	1	5	5	5	5	5	5	5	5	5	5	5	5	5	5	5	5	3	3	3	3	3	3	3	3	3	3	3	2	3	3	5	5	2	2
173	2	4	2	3	2	2	2	2	2	1	1	2	2	2	1	5	5	5	5	4	3	4	4	4	4	4	4	4	4	4	4	3	5	4	3	3	3	3	3	4	3	3	3	4	3	3	3	3	3
174	2	4	2	3	2	2	1	2	1	1	1	2	2	2	2	5	5	5	5	4	3	3	4	1	3	3	3	3	3	3	3	3	4	4	4	3	3	3	3	1	1	1	1	1	1	1	1	1	1
175	1	4	2	3	2	1	4	2	1	2	1	2	2	2	2	4	4	4	4	4	3	4	4	4	3	3	3	3	3	3	3	4	4	4	3	3	4	3	3	2	3	4	2	2	3	3	3	3	3
176	2	4	2	3	2	2	1	2	2	1	1	1	2	2	1	5	5	5	5	4	4	5	5	5	3	3	3	3	3	3	3	4	5	3	3	3	3	3	3	5	3	4	2	4	4	4	4	5	5
177	2	4	1	3	2	2	2	3	3	1	1	2	2	2	2	5	5	5	4	3	4	4	3	3	5	3	3	3	3	3	3	2	3	3	3	3	3	1	3	2	3	4	1	3	3	3	3	3	3
178	2	4	1	3	1	1	3	5	5	3	2	1	2	2	2	5	4	4	4	4	3	4	3	4	4	3	3	3	4	4	3	3	3	3	4	4	4	3	4	3	3	3	3	3	3	3	3	3	3
179	1	4	1	3	1	1	1	3	3	6	5	1	1	1	1	5	5	5	5	5	5	5	5	5	5	5	5	5	5	5	5	5	5	5	5	5	5	5	5	5	5	5	5	5	5	5	5	5	5
180	2	4	1	3	2	2	2	6	1	3	1	1	2	2	2	5	5	5	4	3	2	4	4	2	4	4	3	4	4	3	5	4	4	4	4	4	4	4	3	4	4	2	3	4	4	3	4	4	3
181	2	4	1	3	1	1	2	2	2	4	4	2	2	1	2	5	5	5	3	4	3	5	3	5	3	3	3	4	4	4	4	4	5	4	4	4	3	4	4	1	2	4	2	5	4	5	5	5	5
182	2	4	1	3	2	2	1	2	1	1	1	2	2	2	2	5	5	5	5	5	5	5	5	5	5	5	5	5	5	5	5	5	5	5	5	5	5	5	5	5	5	5	5	5	5	5	5	5	5
183	2	4	1	3	2	2	1	2	1	1	1	2	2	2	2	5	5	4	5	4	4	4	5	3	5	5	5	5	5	5	5	5	4	5	5	3	3	3	3	4	4	3	3	5	5	5	5	4	3
184	2	4	1	3	2	2	3	2	1	1	1	1	2	2	1	4	4	4	4	4	4	4	4	4	4	4	4	4	4	4	4	3	3	3	3	3	3	3	3	2	3	1	2	4	4	4	4	4	4
185	2	4	1	3	2	2	2	2	2	2	1	2	2	2	2	3	5	5	3	2	3	3	3	3	3	3	3	4	4	4	4	3	4	4	3	4	4	3	3	2	4	2	2	3	3	4	4	2	4
186	2	4	1	3	2	2	1	2	2	1	1	2	2	2	1	4	5	4	4	3	2	3	4	3	3	3	3	3	3	3	4	3	4	3	3	3	3	3	3	1	1	2	1	3	3	3	4	3	3
187	2	4	2	3	1	2	4	5	5	2	2	2	2	2	2	4	5	4	4	3	2	3	3	2	4	4	4	4	4	4	4	4	4	4	4	3	4	3	3	3	3	4	2	4	4	4	3	2	2
188	2	4	2	3	2	2	3	1	1	2	2	2	2	2	2	5	5	5	4	3	2	3	3	2	5	5	5	5	5	5	5	2	2	3	1	1	3	1	1	1	3	1	1	3	5	3	3	1	1
189	2	4	1	3	2	2	2	2	2	1	1	1	2	2	2	4	4	4	4	3	3	3	3	2	4	4	4	4	4	4	4	3	2	4	3	3	3	3	3	2	3	2	2	4	4	3	3	4	2
190	2	4	1	3	2	2	2	4	4	2	2	2	2	2	2	4	4	4	4	3	3	3	3	3	4	3	3	4	4	3	4	4	4	3	4	3	3	3	3	3	3	3	3	3	3	3	4	4	2
191	1	4	1	3	1	2	3	2	2	4	4	2	2	1	2	5	5	4	4	4	2	4	4	2	5	5	5	5	4	4	4	5	4	4	4	3	5	3	3	4	4	4	2	4	4	4	4	4	2
192	2	4	1	3	1	2	3	3	3	2	2	2	2	2	2	3	4	3	4	3	3	3	3	4	3	3	3	3	3	3	4	3	4	4	3	3	3	3	3	2	2	2	2	2	2	2	2	2	2
193	2	4	1	3	2	2	2	2	2	1	1	1	2	2	1	4	5	4	5	4	3	5	4	3	4	4	3	4	3	3	4	1	3	3	3	1	4	2	3	2	3	2	2	3	4	3	3	4	2
194	2	4	1	3	2	2	1	1	1	1	1	1	2	2	2	5	5	5	4	3	3	3	4	4	3	3	3	4	3	4	4	1	3	3	3	3	4	1	1	4	3	2	4	4	4	4	3	3	3
195	2	4	1	3	2	2	2	1	1	1	1	2	1	1	2	4	5	4	4	3	2	3	3	2	4	3	4	4	4	4	4	2	4	3	3	2	4	2	3	4	4	4	3	4	4	4	4	4	4
196	2	4	1	3	2	2	1	1	1	1	1	2	2	2	2	4	5	4	4	3	1	3	3	3	3	4	4	4	3	3	3	3	4	3	3	3	2	2	1	1	1	4	1	1	4	1	1	4	1
197	1	4	1	3	2	1	3	2	2	2	2	2	2	2	2	4	2	4	3	4	3	4	4	4	3	3	3	3	3	3	3	4	2	3	3	1	2	1	2	2	2	2	2	2	2	2	2	2	2
198	2	4	1	3	2	2	2	2	2	1	1	1	2	2	1	5	5	5	4	3	2	4	4	4	4	4	4	4	4	4	4	2	4	2	2	2	4	3	2	2	3	3	4	3	4	4	4	2	2
199	2	4	1	3	1	2	1	2	2	4	1	2	2	2	2	4	4	4	4	4	4	4	4	4	4	4	4	4	4	4	4	4	4	4	4	4	4	4	4	4	4	4	4	4	4	4	4	4	4
200	2	4	1	3	2	2	3	3	4	2	2	2	2	2	1	5	5	5	5	4	4	4	3	5	4	3	3	4	3	2	5	5	5	3	3	2	3	3	3	2	3	3	1	4	3	3	4	1	1
201	2	4	1	3	2	2	1	2	2	1	1	2	2	2	2	5	5	5	5	4	2	4	4	5	4	4	4	4	4	4	4	2	4	4	4	4	4	2	4	2	4	4	4	4	4	4	4	4	4
202	2	4	1	3	1	1	1	2	2	2	2	2	2	1	2	4	4	4	4	4	3	4	4	4	4	4	4	4	4	4	4	3	3	3	3	3	3	3	3	4	4	3	3	4	3	4	3	4	4
203	1	4	1	3	2	1	1	1	1	1	1	1	1	1	1	5	5	5	5	5	4	5	5	5	5	5	5	5	5	5	5	5	5	5	5	5	5	5	5	5	5	3	4	5	5	5	5	5	5
204	1	4	1	3	2	2	2	2	1	4	4	1	1	1	1	5	5	5	4	4	2	4	4	4	5	5	4	4	4	3	4	4	4	4	3	3	3	3	3	5	4	4	4	4	4	3	3	4	4
205	2	3	2	3	2	2	2	2	2	1	1	2	2	2	2	5	5	3	5	5	3	5	5	3	5	5	5	5	5	5	5	3	5	5	5	5	5	5	5	5	5	4	4	5	5	5	5	5	5
206	2	3	2	3	2	2	1	2	1	1	1	2	1	1	1	5	5	5	5	5	5	5	5	5	5	5	5	5	5	5	5	5	5	5	5	5	5	5	5	5	5	5	5	5	5	5	5	5	5
207	2	3	2	3	2	2	4	1	1	2	2	2	2	2	2	3	3	3	3	3	3	3	2	2	2	1	1	1	3	3	3	3	3	3	4	4	3	3	3	1	1	1	1	1	1	1	1	1	1
208	2	3	2	3	1	1	4	7	7	4	4	1	1	1	2	1	1	1	1	1	1	1	1	1	1	1	1	1	1	1	1	1	1	1	1	1	1	1	1	1	1	1	1	1	1	1	1	1	1
209	2	3	2	3	2	2	1	3	2	1	1	1	2	2	1	5	5	5	4	3	4	4	4	3	5	3	4	4	4	4	4	4	4	4	4	4	4	2	2	2	2	4	2	2	2	2	2	2	2
210	2	3	2	3	2	2	3	2	1	1	1	2	2	2	2	3	4	3	3	4	4	3	3	4	3	3	3	3	3	3	3	4	3	3	3	3	3	3	3	4	3	4	3	3	3	3	3	3	3
211	1	3	2	3	2	1	1	1	1	1	1	1	1	1	2	5	5	5	5	5	3	5	5	3	3	3	4	4	4	4	5	5	5	3	5	4	5	3	4	3	5	5	5	5	5	5	5	5	5
212	1	3	2	3	1	1	1	4	6	5	2	1	1	1	1	5	5	5	5	5	5	5	5	5	5	5	5	5	5	5	5	5	5	5	5	5	5	5	5	5	5	5	5	5	5	5	5	5	5
213	2	3	2	3	2	2	1	3	3	2	6	2	2	2	2	3	4	2	2	2	2	2	2	4	2	2	2	4	4	3	3	1	1	1	1	1	1	1	1	1	1	2	1	1	1	1	1	1	1
214	2	3	2	3	1	1	3	2	2	2	2	2	2	2	2	5	5	4	4	4	4	4	4	5	3	3	3	3	3	3	3	3	2	3	3	3	3	3	3	3	3	3	3	3	3	3	3	3	3
215	2	3	2	3	2	2	2	3	1	1	1	1	2	2	1	4	4	4	4	4	4	4	4	3	5	5	5	5	5	4	4	4	4	4	3	3	3	3	4	3	5	4	4	5	5	5	4	4	4
216	2	3	2	3	2	2	2	2	2	1	1	2	1	2	1	4	5	4	4	5	3	4	3	3	4	4	4	4	4	4	4	4	5	3	3	3	3	3	2	3	3	2	2	3	4	3	4	3	3
217	2	3	2	3	2	2	2	2	1	2	1	2	2	2	2	5	5	5	5	5	3	3	3	4	3	3	3	3	3	3	3	3	3	3	3	3	3	3	3	5	5	5	1	3	5	5	5	5	1
218	2	3	2	3	2	2	1	2	3	1	1	2	2	2	1	4	3	4	4	4	3	4	4	4	3	3	3	3	3	3	4	2	2	2	2	2	3	3	3	2	3	3	2	2	3	3	3	2	2
219	1	3	2	3	2	1	2	4	4	1	2	2	2	2	1	3	4	4	2	3	3	3	3	3	4	4	4	4	3	3	3	4	3	4	4	3	4	3	4	4	3	3	3	3	3	3	3	4	3
220	2	3	2	3	2	1	2	4	4	4	4	2	2	2	2	4	4	4	5	4	3	3	3	2	3	3	4	4	4	4	4	4	5	4	4	4	3	3	4	2	2	3	2	2	4	4	3	4	2
221	2	3	2	3	2	2	2	2	2	1	1	2	2	1	1	3	4	2	3	2	3	4	3	2	2	2	2	4	4	2	4	4	2	2	2	4	2	3	1	2	2	4	2	2	2	4	4	5	4
222	2	3	2	3	2	2	1	2	1	1	1	2	2	2	2	5	5	3	3	3	2	3	4	1	4	4	4	4	4	4	3	1	3	3	1	3	3	3	3	1	1	3	3	1	3	3	3	3	2
223	2	3	2	3	1	1	3	3	3	4	4	1	2	2	2	4	4	5	3	4	3	4	3	3	4	4	4	4	4	4	4	4	2	2	2	2	4	2	2	2	2	2	2	2	5	2	2	2	2
224	2	3	2	3	2	2	1	3	3	1	1	2	2	2	2	4	5	4	4	3	4	3	4	4	4	4	4	4	4	4	4	4	4	4	3	3	3	3	4	4	2	3	2	3	3	4	3	2	2
225	2	3	2	3	1	2	4	7	7	6	6	2	2	2	2	1	5	3	2	3	3	3	3	3	1	1	1	1	3	3	3	3	3	3	3	3	3	3	3	3	3	3	3	3	2	2	2	3	3
226	2	3	2	3	2	2	2	2	2	4	4	1	2	2	1	4	5	5	4	4	3	3	3	3	3	3	3	3	3	3	3	3	4	3	3	3	3	3	3	4	3	4	3	4	3	3	3	3	3
227	2	3	2	3	2	2	2	2	1	1	1	1	2	2	1	3	5	3	4	3	2	3	3	4	4	4	3	3	3	3	3	2	4	2	2	2	2	1	1	2	3	3	1	3	4	2	2	1	1
228	2	3	2	3	2	2	2	1	1	1	1	2	2	2	2	3	4	4	3	2	3	3	2	3	3	3	3	3	3	3	3	4	4	3	3	3	3	3	3	2	3	3	2	2	3	4	3	2	2
229	2	3	2	3	2	2	1	2	1	1	1	2	2	2	2	5	5	4	3	3	3	3	3	3	4	3	3	3	4	4	4	2	3	4	3	3	4	3	3	2	3	3	3	3	3	3	4	3	3
230	2	3	2	3	2	2	2	1	2	1	1	2	2	2	2	4	5	4	4	3	3	3	3	4	4	4	4	4	4	4	4	4	3	4	3	3	4	3	3	4	4	4	4	4	4	4	4	3	2
231	2	3	2	3	2	2	2	2	2	1	1	2	2	2	2	4	4	3	3	3	3	3	3	4	3	3	3	3	3	3	3	3	3	3	3	3	3	3	3	3	3	3	3	3	3	3	3	3	3
232	2	3	2	3	2	1	1	2	2	1	1	2	2	2	2	4	5	3	3	4	3	4	4	3	3	3	3	3	3	3	4	3	2	3	3	3	4	3	3	3	3	3	3	3	3	3	3	2	2
233	2	3	2	3	2	2	2	3	3	1	1	1	2	2	1	5	5	5	5	5	5	5	4	4	1	1	1	1	1	1	1	4	3	3	3	3	3	3	3	3	3	2	3	3	3	3	3	3	3
234	2	3	2	3	2	2	3	3	1	2	2	2	2	2	2	3	4	3	3	3	3	3	3	3	5	5	3	3	3	3	3	3	3	3	3	3	3	3	4	3	3	3	3	3	3	3	3	4	4
235	2	3	2	3	1	1	3	2	1	1	1	2	1	2	1	5	5	5	5	5	5	5	5	5	5	5	5	5	5	5	5	5	5	5	5	5	5	5	5	5	5	5	5	5	5	5	5	5	5
236	2	3	2	3	2	2	2	4	5	2	6	1	2	2	1	3	4	4	3	3	2	3	3	3	3	3	3	3	3	3	3	3	3	3	3	3	3	3	3	2	4	3	2	4	4	4	4	4	2
237	2	3	2	3	2	2	2	3	2	1	1	2	2	1	2	3	5	4	3	2	2	3	2	4	4	4	5	5	5	5	5	4	2	4	4	2	3	2	2	2	2	2	2	4	4	4	4	3	2
238	2	3	2	3	2	2	2	1	1	2	2	2	2	2	2	4	5	4	4	3	2	3	2	4	4	4	4	4	4	4	4	3	3	3	3	2	3	2	3	1	1	1	1	1	1	1	1	1	1
239	2	3	2	3	1	2	2	1	1	4	4	1	2	2	1	5	5	5	5	5	2	5	3	3	3	3	3	3	3	3	3	4	3	3	3	3	3	3	3	3	3	3	3	3	3	3	3	1	3
240	2	3	2	3	2	2	4	3	3	1	1	1	2	2	2	4	3	3	4	4	3	3	3	3	3	3	3	3	3	3	3	3	3	3	4	2	1	1	1	2	2	4	2	3	2	3	4	4	4
241	2	3	2	3	2	1	2	1	1	1	1	1	2	2	1	5	5	3	3	4	2	3	5	3	3	3	3	3	3	3	3	3	4	3	3	3	3	3	3	1	1	4	1	1	3	3	3	3	3
242	1	3	2	3	2	1	2	3	2	4	5	2	2	2	2	3	5	5	4	4	3	4	3	5	5	5	5	5	5	5	5	4	5	5	5	5	5	4	3	1	1	3	1	3	4	3	3	1	1
243	2	3	2	3	2	2	2	2	2	1	1	1	2	2	2	3	4	4	3	3	3	3	3	3	3	3	3	3	3	3	3	4	4	3	3	3	3	4	3	4	4	4	4	4	4	4	4	4	4
244	2	3	2	3	2	2	1	1	1	1	1	2	2	2	2	5	5	5	5	5	5	5	5	5	5	5	5	5	5	4	4	4	4	4	4	4	4	4	4	4	4	4	2	4	4	3	4	4	4
245	1	3	2	3	2	1	1	2	2	1	1	2	2	2	1	3	3	3	3	3	5	4	3	4	3	3	3	3	3	3	3	3	3	3	3	3	3	3	3	3	3	3	3	3	3	3	3	3	3
246	1	3	2	3	1	2	1	6	4	6	6	1	2	1	2	5	5	5	5	5	5	3	3	3	3	3	3	3	3	3	3	3	3	3	3	3	3	3	3	4	4	3	3	4	3	3	3	3	3
247	2	3	2	3	2	2	2	1	1	1	1	2	2	2	2	4	4	5	5	5	5	5	5	5	5	5	5	5	5	5	5	5	5	5	5	5	5	5	5	4	4	4	4	4	4	4	4	4	4
248	2	3	2	3	2	2	1	1	2	1	1	2	2	2	2	4	4	4	4	3	3	3	3	3	4	4	3	4	4	3	3	3	3	4	4	3	4	3	3	2	4	2	2	4	4	3	4	2	2
249	2	3	2	3	2	2	1	1	1	1	1	2	2	2	2	5	5	4	5	3	3	4	4	3	3	3	3	4	4	4	4	5	1	3	3	3	3	3	3	3	3	3	3	3	3	3	3	3	3
250	1	3	2	3	2	1	2	2	2	2	2	1	2	2	1	4	5	5	4	5	3	4	3	3	4	3	5	4	4	3	3	5	4	4	4	3	4	4	4	3	5	4	3	3	4	3	3	4	3
251	2	3	2	3	2	2	1	3	2	1	1	1	2	2	1	5	5	5	5	5	5	5	5	4	3	3	3	3	3	3	3	5	5	5	5	5	3	3	3	3	3	3	3	3	3	3	3	3	3
252	2	3	2	3	2	2	1	1	1	1	1	2	2	2	2	5	5	5	5	5	5	5	5	5	5	5	5	5	5	5	5	5	5	5	5	5	5	5	5	5	5	5	5	5	5	5	5	5	5
253	2	3	2	3	2	2	2	1	1	1	1	2	2	2	2	5	5	5	5	2	2	2	4	2	3	3	3	5	5	5	5	5	5	5	5	5	5	5	5	4	4	4	4	4	4	4	4	4	3
254	2	3	2	3	2	2	3	2	2	2	2	2	2	2	2	4	5	4	4	4	3	5	4	4	2	3	3	4	4	4	5	2	3	3	3	3	3	3	3	3	3	3	3	3	3	3	3	3	3
255	2	3	2	3	2	2	1	2	2	1	1	1	2	2	2	4	5	4	4	3	4	4	4	2	3	4	4	4	4	4	3	2	3	3	3	3	3	3	3	3	3	3	2	3	3	3	3	2	2
256	1	3	2	3	1	2	3	4	4	2	2	2	2	2	2	4	4	3	3	4	3	3	3	2	3	3	3	3	3	3	3	3	2	3	3	2	3	2	2	1	3	1	1	4	4	4	4	2	1
257	2	3	2	3	2	2	1	1	1	1	1	2	2	2	2	4	5	4	4	4	3	3	3	3	4	4	4	4	4	4	4	4	3	3	4	4	4	4	4	4	4	4	4	4	4	4	4	4	4
258	2	3	2	3	2	2	1	1	1	1	1	2	2	2	1	5	5	5	4	5	5	5	4	4	3	3	3	4	4	4	4	2	3	3	4	3	3	2	2	2	2	3	2	2	2	2	3	2	2
259	2	3	2	3	2	2	3	3	2	1	1	2	2	2	1	4	5	5	4	4	3	4	4	3	3	3	3	3	3	3	3	4	3	3	3	3	3	3	3	3	3	4	3	3	3	3	3	4	4
260	2	3	2	3	2	2	2	2	2	1	1	2	2	2	1	4	4	4	4	4	3	4	4	4	4	3	3	4	3	3	3	3	4	4	3	3	3	3	3	4	3	3	2	3	3	4	3	4	3
261	2	3	2	3	2	2	1	1	1	1	1	1	2	1	1	5	5	5	5	4	4	5	3	4	4	4	4	4	4	5	5	3	5	5	3	2	3	2	2	4	4	4	2	4	5	5	5	3	3
262	2	3	2	3	1	1	4	4	5	4	2	2	2	2	2	4	4	4	4	3	3	3	4	5	3	3	3	3	3	3	3	5	4	4	3	4	3	3	3	3	3	3	3	3	3	3	3	3	3
263	2	3	2	3	2	2	3	2	2	4	2	1	1	1	1	2	5	5	5	5	5	5	5	5	5	5	5	5	5	4	4	4	4	4	5	3	4	3	2	3	2	2	2	2	2	3	4	4	4
264	1	3	2	3	2	2	2	4	3	2	2	2	2	2	1	4	4	2	2	3	2	3	2	3	3	3	4	4	4	4	4	3	3	3	3	3	3	3	3	3	3	4	3	3	3	3	3	3	3
265	2	3	2	3	2	1	2	1	2	1	1	2	2	2	2	5	5	5	5	4	2	3	3	5	5	5	5	5	5	5	5	5	3	3	3	3	3	4	4	5	5	5	5	5	5	5	5	5	5
266	1	4	1	3	2	1	2	3	2	2	4	1	1	1	1	4	4	4	4	4	4	4	4	4	3	3	3	3	3	3	3	3	3	3	3	3	1	1	1	1	1	1	1	1	1	1	1	1	1
267	1	3	1	1	1	1	1	3	2	3	2	1	1	1	2	4	4	4	4	4	3	4	4	4	4	4	4	4	4	4	4	3	4	4	4	4	4	4	4	4	4	2	3	4	4	4	4	4	4
268	1	3	1	5	2	2	1	3	3	1	1	1	1	1	1	5	5	5	5	5	5	5	5	5	3	3	3	3	3	3	3	3	3	3	3	3	3	3	3	3	3	3	3	3	3	3	3	3	3
269	1	3	1	1	2	1	3	5	3	2	1	1	2	2	1	5	5	5	5	5	5	5	5	5	5	5	5	5	5	5	5	5	5	5	5	5	5	5	5	5	5	5	5	5	5	5	5	5	5
270	1	3	1	5	2	2	2	2	2	1	1	1	2	2	1	5	5	5	5	4	5	5	5	5	5	5	5	5	5	5	5	5	5	5	5	5	5	5	5	5	5	5	5	5	5	5	5	5	5
271	1	3	1	5	2	1	1	2	1	1	1	2	2	2	1	5	5	5	5	5	3	3	5	5	5	5	5	5	4	4	4	4	4	4	4	4	2	4	2	4	4	2	4	4	4	4	3	2	4
272	1	3	1	1	1	2	2	5	4	2	2	2	2	2	2	4	4	3	3	3	3	2	4	2	4	4	4	4	4	4	4	4	4	4	4	4	4	4	4	3	4	2	2	4	4	4	4	4	4
273	2	3	1	5	2	2	1	2	2	1	1	2	2	2	2	3	3	4	3	2	3	3	3	4	3	3	3	3	3	3	3	3	1	3	1	1	1	1	1	1	1	1	1	3	3	4	4	4	1
274	1	3	1	5	2	1	2	4	2	3	2	2	2	2	1	4	4	4	4	4	4	2	2	2	3	3	3	3	3	3	4	3	4	4	4	3	3	3	3	2	2	4	3	3	2	3	4	2	4
275	2	3	1	5	2	2	1	1	1	1	1	2	2	2	2	4	5	4	4	4	3	3	4	2	3	4	4	4	4	4	4	4	4	3	3	3	3	3	3	3	2	2	2	4	4	4	4	4	2
276	2	3	1	5	2	2	3	2	1	1	1	1	1	2	2	5	5	5	5	5	3	5	5	3	5	5	5	5	5	5	5	5	5	5	5	5	5	5	5	5	5	5	5	5	5	5	5	5	5
277	2	3	1	1	1	2	1	1	1	2	5	1	2	2	1	4	5	5	4	3	2	5	4	2	4	4	3	3	3	4	5	4	4	3	3	4	4	4	4	5	3	2	2	2	4	4	4	5	2
278	2	3	1	1	2	2	2	2	1	1	1	1	2	2	2	4	5	4	4	4	3	4	3	3	3	4	4	3	3	3	3	3	4	3	3	3	3	2	2	2	2	2	3	3	3	3	3	3	3
279	1	3	1	5	2	1	2	2	1	1	1	1	2	2	1	4	4	4	5	3	2	4	3	3	3	3	4	3	4	3	4	4	4	3	4	3	3	3	4	4	4	3	3	3	3	2	4	4	4
280	2	3	1	5	2	2	1	3	1	1	1	2	2	2	1	5	5	5	5	4	4	3	4	5	5	5	5	5	5	5	5	3	3	4	4	4	4	3	3	3	2	2	2	2	4	3	3	4	4
281	2	3	1	1	1	1	3	6	3	2	2	2	2	2	2	3	5	4	3	3	4	2	3	2	3	3	3	3	3	3	3	3	3	3	3	3	3	3	3	2	2	2	2	2	2	3	2	3	3
282	2	3	1	1	2	2	1	2	1	1	1	2	2	2	1	4	5	5	3	3	3	3	3	4	4	4	4	4	4	4	4	4	4	4	3	3	3	3	3	4	3	3	2	3	4	4	3	4	2
283	2	3	1	5	2	2	1	2	2	1	1	1	1	1	2	5	5	5	4	4	5	4	5	5	4	4	4	4	4	4	4	5	5	4	4	4	4	4	4	4	4	4	5	4	4	4	4	4	5
284	1	3	1	5	2	1	3	5	5	2	2	2	2	2	2	4	5	5	3	5	3	3	2	4	5	5	5	5	5	5	5	4	3	5	5	5	5	5	3	4	4	3	2	4	5	4	5	5	5
285	1	3	1	1	2	2	2	1	1	1	1	1	2	2	1	5	5	5	5	5	5	5	5	5	5	5	5	5	5	5	5	5	5	5	5	5	5	5	5	5	5	5	5	5	5	5	5	5	5
286	2	3	1	1	2	2	2	2	2	1	1	1	1	1	2	4	5	4	3	4	3	4	4	4	4	3	3	5	4	4	4	2	4	4	4	3	3	3	3	4	3	3	3	2	5	4	4	5	5
287	2	3	1	1	2	2	2	2	2	1	1	2	2	1	2	3	2	3	3	3	3	3	2	3	4	4	4	4	4	4	4	4	4	4	4	4	4	2	2	4	3	2	2	2	4	4	4	4	4
288	1	2	2	5	2	2	3	2	2	2	2	1	1	1	1	5	5	4	5	4	4	5	5	2	3	2	2	2	2	2	2	1	1	1	1	1	1	1	1	2	2	2	2	2	3	2	2	2	2
289	1	3	1	1	2	2	3	2	2	1	1	1	1	1	1	5	5	5	5	5	5	5	4	5	5	5	5	5	5	5	5	3	4	5	5	2	1	1	1	5	5	3	3	3	4	2	4	3	3
290	2	2	2	5	2	2	2	1	2	1	1	2	1	1	2	4	4	3	3	3	3	4	3	4	4	4	5	5	5	4	4	4	4	5	5	5	4	4	4	4	4	3	3	4	4	4	4	4	4
291	2	3	1	1	2	1	2	4	2	2	3	2	2	2	1	5	5	5	5	3	4	4	5	4	5	5	5	5	5	5	5	5	5	4	4	4	4	4	3	4	4	1	2	4	4	4	5	4	1
292	2	3	1	1	2	2	1	3	3	1	1	2	2	2	1	5	5	5	4	3	3	3	4	3	5	5	5	5	5	5	5	3	4	3	3	3	3	3	3	4	3	3	3	3	4	4	4	4	4
293	2	3	1	1	1	1	1	3	3	2	2	2	2	2	2	4	4	4	2	2	2	2	2	4	4	4	3	3	3	3	4	1	2	2	1	1	2	1	1	4	2	1	1	1	1	3	3	3	3
294	1	2	2	5	2	2	1	3	3	1	1	1	2	2	1	4	4	3	3	4	3	4	3	4	4	3	3	3	4	4	4	4	4	4	4	2	3	3	3	2	3	2	2	3	4	4	4	3	3
295	2	2	2	5	2	2	2	1	2	1	1	2	2	2	2	5	5	4	3	3	4	3	3	2	5	5	5	5	4	5	5	3	3	4	2	1	3	1	3	1	3	1	1	3	3	3	3	1	1
296	2	3	2	5	2	2	3	2	2	1	1	2	2	2	2	3	4	4	2	3	2	2	2	2	4	4	4	4	4	4	4	4	4	4	4	4	4	4	4	4	4	2	2	4	4	4	4	2	2
297	2	3	2	5	2	2	3	2	3	1	2	1	2	2	2	3	5	3	3	2	2	3	2	3	3	3	3	3	3	3	4	2	2	3	3	3	3	3	3	2	3	2	2	3	3	3	3	2	1
298	1	3	2	5	2	1	3	2	3	2	4	2	2	2	2	3	4	4	3	2	3	2	4	2	3	3	3	3	3	4	4	4	3	3	3	3	4	2	2	2	2	1	2	3	4	3	3	2	2
299	2	3	1	1	1	1	1	2	2	2	5	2	2	2	2	3	4	5	3	3	3	3	3	3	2	2	3	3	3	3	3	2	3	3	3	3	3	3	2	3	3	2	2	2	2	2	3	3	3
300	1	2	1	5	2	2	2	1	1	1	1	2	2	2	1	5	5	5	4	4	1	3	2	4	3	1	3	3	3	3	5	4	4	2	3	4	4	3	3	2	2	2	2	3	3	4	4	4	4
301	2	3	1	5	1	2	1	2	4	4	2	1	2	2	1	5	5	5	5	5	5	3	3	4	3	3	3	3	3	3	3	3	4	3	3	2	2	2	2	4	3	3	2	2	3	3	3	4	2
302	2	2	1	5	2	2	2	2	1	1	1	2	2	2	1	5	5	5	5	3	3	3	3	2	3	3	3	3	3	3	4	3	3	3	3	3	3	3	3	4	4	2	2	4	4	3	4	4	2
303	2	2	1	5	2	2	2	4	2	4	1	2	2	2	1	4	5	4	3	4	3	4	5	3	4	4	4	4	4	4	4	2	2	4	2	2	2	2	2	3	3	2	2	2	4	4	4	4	3
304	2	3	1	5	2	2	1	2	1	1	1	1	2	2	2	5	5	5	4	4	4	4	3	3	4	4	4	3	3	3	4	3	3	3	3	3	4	3	3	4	4	3	3	3	4	4	4	3	3
305	2	2	2	5	2	2	2	2	2	1	1	1	2	1	1	4	5	5	4	3	2	2	4	3	5	5	5	5	5	5	4	4	4	5	5	4	5	3	4	5	4	3	2	5	5	4	5	4	2
306	2	2	2	5	2	2	1	2	3	1	1	1	2	2	1	4	4	4	4	4	3	3	2	3	5	5	5	5	5	5	5	4	4	4	4	4	4	4	4	4	4	4	3	4	4	4	4	4	4
307	2	3	1	1	1	2	3	3	3	2	6	2	2	2	2	3	3	4	4	4	4	4	3	2	3	3	3	4	3	3	3	3	3	3	3	3	3	3	3	2	3	2	2	2	3	3	3	4	2
308	2	2	2	5	2	2	2	1	1	4	1	2	2	2	1	4	5	4	4	3	2	3	4	3	3	4	4	3	4	4	2	3	3	3	2	3	2	3	3	4	3	2	2	4	4	4	4	3	2
309	2	2	2	5	2	2	3	2	2	1	4	1	2	1	2	4	4	4	4	4	3	4	3	4	4	4	4	4	5	5	4	4	3	3	3	3	4	3	2	4	4	4	4	4	4	4	4	4	4
310	2	2	2	5	2	2	2	2	1	1	1	2	2	2	1	4	4	4	4	4	3	2	2	3	4	4	4	4	4	4	4	4	4	4	4	4	4	4	4	3	3	2	2	3	3	3	3	3	3
311	2	3	1	1	2	2	1	2	2	1	1	1	2	2	2	5	5	4	4	4	3	4	4	4	4	4	4	4	4	4	4	4	4	4	3	3	3	2	3	4	4	4	3	4	4	4	4	3	3
312	2	2	2	5	2	2	2	1	1	1	1	1	2	2	1	4	5	4	4	3	3	3	3	4	4	4	4	4	3	3	3	3	3	3	3	3	3	3	3	2	3	1	1	3	4	3	3	2	2
313	1	2	2	5	1	1	3	3	1	2	5	2	2	2	1	3	5	5	5	3	3	3	3	4	4	3	3	4	4	3	3	3	4	3	3	3	3	3	3	2	3	2	2	3	3	3	3	2	2
314	2	2	2	6	2	1	1	2	1	1	1	2	2	1	2	5	5	5	3	4	4	3	5	3	1	1	1	1	2	2	2	4	2	2	2	2	2	2	2	2	2	2	2	2	3	2	2	2	2
315	2	2	2	5	2	2	2	2	2	1	1	2	2	2	1	4	5	4	4	3	3	2	3	2	4	4	3	4	2	3	4	4	3	3	4	3	4	3	3	2	3	3	2	4	3	4	3	3	2
316	2	2	2	5	2	2	2	2	2	1	1	2	2	2	2	4	4	3	4	4	3	4	3	2	3	3	3	3	4	3	3	4	4	3	3	3	3	3	3	2	2	1	2	2	3	3	3	2	2
317	2	2	2	5	2	2	1	3	2	1	1	2	2	2	1	4	5	5	5	3	2	4	3	5	2	2	2	2	2	2	3	2	2	2	3	2	3	3	3	3	3	2	1	4	3	3	3	4	3
318	2	2	2	5	2	2	2	3	1	1	1	2	2	2	2	4	5	4	3	3	2	4	4	3	3	2	4	4	3	3	3	2	2	3	3	3	3	3	3	2	3	2	2	3	3	3	3	2	2
319	1	2	2	5	1	1	2	4	4	2	2	1	2	2	2	3	4	3	3	3	2	4	3	3	4	3	3	4	3	3	2	4	4	3	3	2	4	2	3	3	3	2	3	3	4	4	3	4	4
320	2	2	2	5	1	2	1	5	4	4	5	2	2	2	1	4	4	3	3	4	3	3	2	5	3	3	3	5	5	3	5	3	1	3	3	2	3	2	2	4	3	1	1	4	5	5	3	4	4
321	2	2	2	5	2	2	1	1	2	1	1	1	2	1	2	4	4	4	5	3	3	2	2	3	4	3	3	4	4	4	4	3	4	3	3	2	3	2	2	4	3	2	2	2	3	4	3	2	4
322	2	3	1	5	2	2	1	2	1	1	1	1	2	2	2	4	5	5	5	3	3	4	3	4	4	3	4	4	4	4	5	3	4	4	4	2	4	3	3	4	4	2	2	3	4	4	4	4	2
323	2	3	2	5	1	2	4	3	4	2	2	1	2	2	1	5	5	5	5	5	5	5	5	5	4	3	4	3	4	3	4	3	4	4	3	3	4	3	4	4	3	4	3	4	3	4	3	4	3
324	1	2	2	5	2	1	2	2	2	1	1	1	1	1	2	4	5	5	4	4	3	2	2	3	3	3	3	3	3	3	3	2	2	3	3	3	3	3	3	2	3	2	2	4	4	4	4	2	2
325	2	2	2	5	2	2	3	3	2	1	1	2	2	1	1	4	4	4	3	3	3	2	3	4	3	3	4	4	4	4	3	4	4	3	3	3	3	3	3	4	3	3	2	4	4	4	4	4	3
326	1	3	2	5	2	2	3	2	2	4	4	1	2	2	1	4	4	5	3	3	2	4	3	2	4	3	4	4	4	3	2	3	2	3	2	2	3	2	2	1	1	1	1	2	1	1	2	1	1
327	2	2	2	5	1	2	2	3	2	2	2	2	2	2	1	3	5	3	3	2	2	3	3	3	4	4	4	4	3	3	4	3	3	3	3	3	3	3	3	2	3	2	2	3	3	3	3	2	2
328	1	3	2	5	2	2	3	1	1	1	1	2	2	2	2	5	4	5	5	4	3	5	5	3	5	5	5	5	5	5	5	5	3	3	3	3	5	3	3	3	3	5	3	3	3	3	3	3	3
329	1	2	2	5	2	1	1	1	2	1	1	1	2	2	1	4	5	4	4	3	3	4	3	4	4	4	4	5	4	4	4	5	4	4	3	3	3	3	3	3	3	3	2	3	3	4	4	4	2
330	1	3	2	5	2	2	2	3	2	1	1	2	2	2	1	4	5	5	4	4	4	3	4	4	4	5	5	5	5	5	5	3	4	3	3	3	4	4	4	2	3	3	4	4	4	4	4	3	3
331	1	3	2	5	1	2	3	2	5	5	5	1	2	2	1	5	5	5	4	3	2	4	4	3	2	2	2	2	2	2	3	4	4	4	4	4	3	3	3	2	3	3	2	3	3	3	3	4	4
332	2	3	2	5	1	2	3	2	2	2	5	1	1	1	1	4	4	4	4	4	4	4	4	4	4	4	4	4	4	4	4	4	4	4	4	4	4	4	4	3	2	3	2	2	3	2	2	2	2
333	1	3	2	5	2	1	3	1	1	1	1	2	2	2	2	4	5	5	5	4	2	2	3	4	2	2	3	3	3	3	2	3	4	4	3	2	3	1	2	4	3	2	2	3	3	3	3	4	2
334	2	2	2	5	2	2	2	1	1	1	1	2	2	1	2	3	4	4	4	3	3	3	3	4	3	3	3	3	3	3	4	4	3	3	3	3	3	2	3	4	4	3	3	4	4	3	3	3	3
335	2	3	2	5	2	1	2	2	2	2	2	2	2	2	2	4	4	4	4	5	3	3	4	3	4	3	3	3	3	3	3	3	3	3	3	3	3	3	3	4	4	3	3	4	4	3	3	4	3
336	2	3	2	5	1	1	2	3	3	1	1	1	2	2	1	5	4	3	4	3	3	4	4	4	3	4	3	4	4	4	4	4	3	3	3	3	3	3	3	4	4	4	3	4	4	4	3	4	4
337	2	2	2	5	2	2	1	1	1	1	1	1	2	2	1	3	4	3	2	3	2	3	2	5	3	3	4	3	3	3	3	1	3	3	3	3	3	3	3	2	3	1	1	4	3	4	4	4	4
338	2	3	2	5	2	2	1	2	1	1	1	2	2	2	2	4	4	3	3	3	3	3	3	3	3	3	3	3	3	3	3	3	3	3	3	3	3	3	3	4	3	3	3	3	3	3	3	3	3
339	2	3	2	5	2	2	3	5	4	2	2	1	2	2	1	5	4	5	4	4	5	5	4	5	4	3	2	3	3	3	3	2	2	2	2	1	2	2	2	2	1	1	1	3	3	1	1	2	2
340	1	3	2	5	2	1	2	5	5	2	2	2	2	2	1	3	4	5	3	3	3	3	2	4	1	2	2	2	2	2	2	2	2	2	2	2	2	2	2	2	2	2	2	2	2	2	2	2	2
341	1	3	2	5	2	1	2	2	2	1	1	2	1	1	1	5	5	5	5	5	4	5	4	3	3	3	3	4	4	3	4	4	5	4	4	4	3	3	3	4	4	4	4	3	3	3	3	3	3
342	2	3	2	5	2	2	2	2	2	1	1	2	2	2	2	4	4	4	4	5	3	4	3	3	3	3	3	4	3	1	1	2	2	3	3	2	2	3	3	2	3	3	3	3	4	2	3	4	3
343	2	2	2	5	2	2	1	2	1	1	1	2	2	2	1	4	5	5	4	5	3	3	3	3	3	3	3	3	3	3	3	2	2	2	3	3	3	3	3	4	3	2	4	3	3	3	3	4	3
344	2	3	2	5	2	2	2	2	2	1	1	2	2	2	2	4	4	4	3	3	3	3	3	4	3	3	3	3	3	3	3	4	2	2	3	2	3	2	2	2	2	2	2	2	2	2	2	2	2
345	2	3	2	5	2	2	2	3	2	1	1	1	2	2	2	3	4	4	3	3	4	3	2	3	3	4	3	4	3	3	3	3	2	3	3	3	3	3	3	1	3	1	1	3	3	3	3	1	1
346	2	3	2	5	2	2	1	2	1	1	1	2	2	2	1	4	4	4	3	3	4	4	3	4	3	3	3	3	3	3	4	1	2	2	1	1	3	3	3	1	1	1	1	1	1	1	1	1	1
347	2	3	2	5	2	2	2	2	2	1	1	1	2	2	2	4	4	4	4	4	3	4	3	4	3	3	3	3	3	3	3	4	4	3	3	3	3	3	3	3	3	3	3	3	4	3	4	4	3
348	2	3	1	1	2	2	1	2	2	1	1	2	2	2	2	4	4	3	3	3	2	3	3	2	4	4	3	4	4	3	4	3	2	3	3	2	3	3	3	4	3	2	2	4	4	4	3	3	2
349	2	3	2	5	2	2	2	1	1	1	1	2	2	2	1	5	5	5	4	4	3	4	4	5	3	3	3	3	3	3	4	4	2	3	3	1	3	3	1	1	1	1	1	4	2	3	2	2	1
350	1	3	2	5	2	1	2	2	2	1	1	2	2	2	2	4	5	4	3	4	2	3	3	4	4	4	3	4	4	3	4	3	3	3	3	3	3	3	3	4	4	3	2	3	2	2	2	2	2
351	1	3	1	1	1	1	2	5	3	5	2	2	1	1	1	5	5	5	5	5	5	5	5	4	4	4	3	4	3	4	3	3	3	3	3	3	3	3	3	3	3	3	3	3	3	3	3	4	3
352	1	3	2	5	2	2	1	2	1	1	1	1	2	2	2	4	5	4	3	3	4	5	4	4	2	2	3	4	3	4	2	2	2	3	1	1	2	1	2	2	3	4	1	2	2	3	2	3	3
353	2	2	2	5	2	2	2	2	2	1	1	2	2	1	1	4	5	4	4	3	3	4	4	4	4	4	4	4	4	4	4	4	4	3	4	4	4	3	3	2	2	3	3	3	3	4	4	3	3
354	1	4	1	5	2	2	2	2	2	1	1	2	2	2	2	4	5	5	5	5	4	4	4	4	4	4	4	4	4	4	4	4	4	4	4	4	4	4	4	4	4	4	4	4	4	4	4	4	4
355	1	3	2	5	2	2	1	2	1	1	1	2	2	2	1	5	4	5	5	4	4	4	4	4	3	4	3	3	3	3	3	4	4	3	4	3	5	3	3	2	3	2	2	4	4	4	4	4	4
356	1	4	1	5	2	1	3	2	2	4	5	2	2	1	1	5	5	5	5	5	5	5	5	5	5	5	5	5	5	5	5	5	5	5	5	1	4	1	2	2	2	3	2	2	3	1	1	2	2
357	2	3	2	5	2	2	1	3	1	2	2	2	1	2	1	5	5	5	5	4	3	3	5	3	4	4	4	3	3	3	3	3	3	1	3	3	3	4	4	4	3	4	3	2	1	1	3	5	4
358	2	3	2	5	2	1	1	1	1	1	1	2	2	2	2	5	5	4	4	3	3	4	3	3	3	3	3	4	3	3	4	4	4	3	3	3	3	2	2	2	3	2	1	3	3	3	3	3	2
359	2	3	2	5	2	2	2	2	2	4	4	2	2	2	1	3	5	3	3	5	3	3	3	4	3	3	3	3	3	3	3	3	3	3	3	3	3	3	3	3	3	3	3	3	3	3	3	4	3
360	2	2	2	5	2	2	2	2	2	1	1	2	2	2	2	4	4	1	4	4	2	4	2	2	4	4	4	4	3	4	3	3	3	3	3	3	3	3	2	4	4	2	2	3	3	3	4	4	3
361	2	3	2	5	2	1	1	1	2	1	1	2	2	2	2	4	5	5	4	4	3	2	2	2	3	3	3	3	3	3	3	3	2	3	3	3	3	3	3	1	1	1	1	3	3	2	2	2	2
362	2	3	1	5	2	1	1	2	3	1	4	2	2	2	2	4	5	3	4	3	2	3	3	3	3	3	4	4	3	3	3	3	2	3	2	2	3	2	3	2	2	1	2	3	3	2	2	2	4
363	1	4	1	5	1	1	1	4	2	4	4	2	2	2	1	4	3	3	4	4	4	3	3	3	3	3	3	3	3	3	3	3	3	3	3	3	3	3	3	3	3	3	3	3	3	3	3	3	3
364	1	3	2	5	2	2	1	2	1	1	1	2	2	2	2	4	4	4	4	4	1	1	3	3	4	4	4	4	4	4	4	3	3	3	3	3	3	3	3	3	3	3	3	3	3	3	3	3	3
365	2	3	2	5	2	2	2	2	2	1	1	2	2	2	2	4	4	3	3	3	3	3	3	3	3	3	4	4	3	3	3	2	2	2	3	2	3	3	3	4	3	2	2	3	3	3	3	4	2
366	2	3	1	1	2	1	1	1	1	1	1	1	2	1	1	1	5	5	4	3	2	3	3	2	5	5	5	5	5	5	5	1	2	5	5	5	5	5	5	5	4	3	2	5	5	5	5	5	5
367	1	4	1	5	2	1	1	3	1	1	1	2	2	2	2	5	5	5	5	5	5	5	5	5	5	5	5	5	5	5	5	5	5	5	5	5	5	5	5	5	5	5	5	5	5	5	5	5	5
368	2	4	1	5	1	2	2	2	2	4	4	2	2	1	1	4	4	4	4	4	4	4	4	4	4	4	4	4	4	4	4	4	4	4	4	4	3	4	3	3	4	3	3	3	4	3	3	3	3
369	2	4	1	1	2	2	2	1	1	1	1	2	1	1	1	5	5	5	4	3	5	5	4	4	5	5	4	5	4	5	5	1	3	3	4	1	3	3	3	2	1	3	3	2	5	3	4	4	4
370	2	4	1	5	2	2	2	2	2	1	1	2	2	2	2	3	3	3	3	3	3	3	3	3	3	3	3	3	3	3	3	3	3	3	3	3	3	3	3	3	3	3	3	3	3	3	3	3	3
371	2	4	1	5	2	2	1	1	1	1	1	1	2	1	2	4	4	5	4	3	1	4	3	4	4	4	4	4	4	4	4	4	4	4	4	4	4	4	4	4	4	4	4	4	4	4	4	4	2
372	1	3	2	5	2	2	1	3	2	6	6	1	2	2	2	4	4	4	4	4	2	4	4	4	3	3	3	3	3	3	3	4	3	3	3	3	3	3	3	3	3	3	1	4	4	3	3	3	3
373	2	4	1	1	2	2	2	2	2	2	1	1	2	2	2	4	5	4	4	3	4	4	3	3	4	4	4	4	4	4	4	3	3	3	3	3	3	3	3	4	3	3	3	4	3	3	3	4	3
374	2	4	1	5	2	1	1	1	1	1	1	2	1	1	2	5	5	5	5	5	5	5	5	5	5	5	5	5	5	5	5	3	4	5	5	3	4	3	3	5	5	4	5	5	5	5	5	5	5
375	2	3	2	5	1	1	2	2	2	2	5	2	2	2	2	4	5	5	4	4	3	4	4	5	5	5	5	5	5	5	5	5	3	5	5	5	5	5	5	4	4	3	3	5	5	5	5	5	5
376	2	4	1	5	2	2	1	2	2	1	1	2	2	2	2	5	5	5	5	4	4	5	5	5	5	5	5	5	5	5	4	3	4	4	4	4	5	5	5	4	4	4	4	5	4	4	4	4	5
377	2	4	1	5	2	1	1	3	2	1	1	1	2	2	2	5	5	5	5	5	5	5	5	5	4	4	4	4	4	4	4	4	4	4	4	4	4	4	4	4	4	1	4	4	4	4	4	4	4
378	2	3	1	1	2	2	1	4	4	1	1	1	2	2	2	5	5	5	4	4	3	5	3	4	5	5	5	5	5	5	5	3	3	4	4	2	4	2	2	4	4	2	4	4	4	4	4	4	4
379	2	4	1	5	2	2	1	1	1	1	1	2	2	2	2	5	5	5	5	5	5	5	5	3	5	5	5	5	5	5	5	5	5	5	5	5	5	5	5	5	5	5	5	5	5	5	5	5	5
380	2	4	1	5	1	1	4	3	2	4	4	1	1	2	2	5	5	5	4	4	4	4	4	4	5	4	5	5	5	5	5	5	5	5	5	5	5	5	5	2	1	5	3	2	1	1	1	1	1
381	1	3	2	5	2	1	3	2	2	1	1	2	2	2	1	3	5	3	4	3	3	3	3	3	3	3	3	3	3	3	4	3	3	3	3	3	3	3	3	2	2	3	2	3	3	3	3	4	2
382	1	4	1	5	2	2	3	5	2	3	1	2	2	2	1	5	5	5	4	3	3	4	3	3	3	3	3	4	3	3	4	4	4	4	3	3	3	3	3	4	3	3	1	4	4	3	3	4	1
383	1	3	2	5	2	2	1	3	2	6	1	1	2	2	1	4	5	5	3	5	2	4	3	3	3	3	3	3	3	3	3	3	3	3	3	3	3	3	3	3	3	3	3	3	3	3	3	3	3
384	2	4	1	5	1	1	1	2	2	5	2	2	1	1	2	3	4	4	4	4	4	4	4	4	4	3	3	3	3	3	3	3	3	3	3	2	2	2	2	2	2	2	2	2	2	2	2	3	3
385	2	4	1	5	2	2	1	1	1	1	1	1	1	1	2	4	5	4	3	3	3	3	3	3	4	4	4	4	4	4	4	3	1	3	3	3	3	3	3	1	1	1	1	4	4	4	4	4	1
386	1	4	1	5	2	2	1	2	2	4	4	2	2	2	2	4	4	4	4	3	4	4	3	3	3	3	3	3	3	3	3	4	3	3	3	3	3	3	3	3	3	3	3	3	3	3	3	3	3
387	2	2	1	1	2	2	2	2	2	2	2	2	2	2	2	4	4	4	4	4	3	4	4	4	4	4	4	4	4	4	4	3	4	4	4	4	4	4	4	4	4	4	4	4	4	4	4	4	4
388	2	2	1	5	2	2	1	2	2	1	1	2	1	1	1	5	5	5	5	5	5	5	3	3	5	5	5	5	5	5	5	5	5	5	5	5	3	3	3	4	4	4	4	5	5	5	5	5	5
389	1	4	1	5	2	2	1	2	2	1	1	2	2	2	2	4	4	3	3	3	4	4	4	3	3	3	3	3	3	3	3	3	3	3	3	3	3	3	3	4	4	3	3	4	3	3	3	3	3
390	1	4	1	5	2	1	4	3	2	1	1	2	2	2	2	3	4	4	4	3	3	4	4	4	3	4	4	5	5	5	5	3	3	3	3	3	3	3	3	3	3	3	3	3	3	3	3	3	3
391	2	2	1	1	1	1	3	2	3	1	1	2	2	2	1	4	5	5	5	3	3	4	5	5	5	5	5	5	5	5	5	4	4	5	5	5	5	5	5	4	4	3	3	5	5	5	5	3	3
392	1	2	1	1	1	2	1	2	2	1	1	2	1	1	1	4	5	5	5	5	3	4	4	3	5	5	5	5	5	5	5	3	4	4	5	5	5	5	5	5	5	5	4	4	4	4	4	4	4
393	2	2	1	1	2	2	1	3	3	1	1	2	2	2	2	4	5	5	3	3	4	5	3	3	3	3	3	3	3	3	3	3	3	3	3	3	3	3	3	3	3	3	3	3	3	3	3	3	3
394	1	4	1	5	2	1	1	2	2	1	1	1	1	1	1	5	5	4	4	3	3	2	2	2	5	5	5	5	5	5	5	5	3	5	4	3	4	1	1	4	4	1	1	4	4	3	5	4	1
395	2	4	1	1	2	1	1	2	2	2	2	2	2	2	1	3	4	4	2	3	3	3	3	3	3	3	3	3	3	3	3	3	3	3	3	3	3	3	3	3	3	3	2	3	4	3	3	1	1
396	2	4	1	5	2	2	1	2	2	1	1	1	2	2	1	5	5	5	5	5	3	5	5	3	4	3	3	4	4	4	5	4	4	4	4	4	4	4	3	3	3	3	2	2	4	4	4	4	3
397	2	4	1	5	2	2	1	1	1	1	1	1	2	2	1	4	4	4	4	3	3	4	3	3	2	2	2	2	2	2	2	3	2	2	2	2	3	2	2	2	2	2	2	2	2	2	3	3	3
398	2	4	1	5	1	1	1	4	2	5	5	2	2	2	2	4	5	5	4	2	3	3	3	2	5	5	5	5	3	3	5	3	4	5	3	3	4	3	3	1	2	1	1	3	4	4	4	4	4
399	2	4	1	5	2	2	2	1	1	1	1	1	2	2	2	5	5	5	5	5	5	5	5	5	5	5	5	5	5	5	5	3	5	3	3	3	3	3	3	4	3	3	3	3	5	4	5	5	5
400	2	4	1	1	1	1	3	2	2	2	2	2	2	2	2	3	5	4	3	3	3	2	2	3	4	5	5	5	5	5	5	5	4	4	4	4	3	4	4	1	1	1	1	5	4	3	4	3	2
401	1	4	1	1	2	1	2	1	1	1	1	2	2	2	2	5	5	5	3	4	4	3	2	2	3	4	4	3	3	3	4	3	3	4	3	3	3	3	3	2	2	3	2	3	2	3	2	3	2
402	1	2	1	3	1	2	2	2	2	4	1	1	2	2	1	4	4	4	4	4	3	4	3	3	4	4	4	4	4	4	4	4	4	4	4	4	4	4	4	1	2	3	3	4	4	4	4	3	3
403	2	4	2	1	2	2	1	1	1	1	1	2	1	1	1	4	4	4	4	4	3	4	4	4	4	4	4	4	4	4	4	2	4	4	4	2	3	3	3	4	4	4	4	4	4	4	4	4	4
404	2	2	1	1	2	2	1	1	1	1	1	2	2	2	2	4	4	4	4	4	3	3	3	3	3	4	3	3	4	4	4	4	4	4	4	3	3	3	3	2	2	2	2	2	3	3	3	2	2
405	2	4	1	3	2	2	2	1	2	1	1	1	1	1	1	4	4	4	4	4	2	4	3	4	4	4	4	4	4	4	4	4	4	4	4	4	4	4	4	4	4	4	4	4	4	4	4	4	4
406	2	2	1	1	2	2	1	2	1	1	1	2	2	2	2	4	4	3	3	3	3	3	3	4	4	4	4	4	4	4	4	3	3	3	4	4	4	3	3	1	3	1	1	3	3	3	3	3	4
407	2	2	1	1	2	2	2	2	1	1	1	2	2	2	2	5	5	4	4	4	3	4	3	3	3	3	3	3	3	3	3	4	5	4	3	3	3	3	3	2	3	4	2	4	4	4	4	4	4
408	2	4	1	5	2	2	2	2	2	1	2	2	2	2	1	4	5	4	4	3	3	3	3	4	3	3	3	3	3	3	3	3	3	3	3	3	3	3	3	3	3	3	2	3	3	3	3	3	3
409	2	2	1	1	2	2	1	2	2	1	1	2	2	2	1	3	5	5	4	3	3	3	4	4	2	2	2	4	2	2	2	3	4	2	2	2	2	2	2	4	4	3	2	4	4	4	4	2	2
410	2	2	1	5	2	2	3	2	2	2	2	2	2	2	1	4	5	3	4	3	2	2	3	4	3	3	3	3	4	4	4	5	4	4	4	3	2	3	4	2	3	2	2	2	2	2	2	4	2
411	2	2	2	3	2	2	2	5	3	1	1	2	2	1	1	4	4	4	4	4	4	4	4	4	4	4	4	4	4	4	4	4	4	4	4	4	4	4	4	4	4	4	4	4	4	4	4	4	4
412	2	4	1	3	2	2	4	2	2	1	1	2	1	1	1	5	5	5	4	4	4	3	4	4	3	3	3	3	3	3	4	5	5	4	3	3	3	3	3	1	1	1	1	2	1	1	1	2	2
413	1	2	2	5	2	2	1	3	3	2	1	2	1	1	1	5	5	5	4	5	3	5	5	4	4	2	3	4	3	3	3	3	3	3	4	3	3	3	3	4	2	3	3	3	4	4	3	3	3
414	1	1	1	3	2	2	1	3	2	1	1	2	2	2	1	3	5	5	3	3	3	3	5	5	3	3	3	3	3	3	3	1	3	3	1	1	2	1	1	1	3	3	3	3	3	4	4	2	1
415	2	1	2	5	2	2	2	2	2	2	1	2	2	2	2	4	5	5	5	5	3	5	5	5	3	3	3	3	3	3	3	5	4	3	3	3	3	3	3	1	3	4	1	3	3	3	3	1	1
416	2	3	2	3	2	2	2	1	1	1	1	2	2	1	2	5	5	5	4	3	3	3	3	4	4	4	4	4	4	4	4	3	3	3	2	1	3	3	2	2	2	2	2	2	3	3	3	2	2
417	1	4	1	5	2	1	2	2	2	4	4	2	2	2	2	3	4	3	3	3	4	3	3	3	3	4	3	4	4	4	4	4	4	4	4	3	4	3	3	4	4	4	4	4	4	4	3	4	3
418	2	2	2	3	1	1	2	5	5	2	2	1	2	2	1	5	3	4	4	3	2	3	4	5	4	4	4	4	4	4	3	3	2	3	3	3	3	2	2	3	3	2	2	4	4	3	3	4	4
419	1	4	1	5	2	2	2	2	1	1	1	2	2	2	2	5	4	3	3	3	3	3	2	2	3	3	3	3	3	3	3	3	3	3	3	3	3	3	3	1	3	1	1	3	3	3	3	1	1
420	2	3	1	1	2	2	1	2	1	1	1	1	2	2	2	4	4	4	4	4	2	4	4	4	4	4	4	4	4	4	4	4	3	4	3	3	3	3	3	4	4	4	4	4	4	4	4	4	4
421	2	4	1	1	2	2	2	2	2	1	1	1	1	1	2	5	5	5	4	4	4	4	4	2	4	4	4	4	4	4	4	4	3	3	3	2	3	1	2	4	4	3	2	4	4	4	4	4	4
422	2	4	1	5	2	2	1	3	2	1	1	1	2	1	2	4	4	4	4	4	4	4	4	4	3	3	3	3	3	3	3	3	3	3	3	3	3	3	3	3	3	3	3	3	3	3	3	3	3
423	1	1	2	5	2	1	4	3	4	4	5	2	2	2	1	5	5	5	5	5	4	5	5	5	3	3	3	3	3	3	3	5	5	5	5	3	3	3	3	1	1	3	1	1	1	2	1	1	1
424	2	4	1	3	1	1	3	2	2	2	5	2	1	1	2	4	4	4	4	4	4	4	4	4	4	4	4	4	4	4	4	4	4	4	4	4	4	4	4	4	4	4	4	4	4	4	4	4	4
425	2	4	1	2	2	2	2	2	2	1	1	2	2	1	1	4	5	4	4	4	4	4	4	4	3	3	3	4	4	4	4	4	4	4	4	4	4	4	4	4	4	3	4	4	4	4	4	4	4
426	2	4	1	2	2	2	2	1	1	1	1	1	2	2	2	4	4	5	4	4	3	4	4	4	4	4	4	4	4	4	4	4	4	4	4	4	4	4	4	3	4	3	3	4	4	4	3	3	3
427	2	4	1	2	2	2	3	2	1	2	2	1	2	2	1	4	4	4	4	4	4	4	4	4	4	4	4	4	4	4	4	4	3	3	3	3	3	3	3	1	1	1	1	1	1	1	1	1	1
428	2	4	1	2	2	2	2	2	1	1	1	1	2	2	2	5	5	5	5	5	4	4	4	4	5	5	5	5	5	5	5	5	5	5	5	5	5	5	5	5	5	5	5	5	5	5	5	5	5
429	2	4	1	6	2	2	2	3	3	2	2	2	2	2	2	3	4	4	3	3	3	2	3	4	3	3	3	3	3	3	3	3	3	3	3	3	3	3	3	3	3	3	3	3	3	3	3	3	3
430	2	4	1	2	2	2	2	2	2	1	1	2	2	2	2	4	4	4	4	4	5	4	4	4	4	4	4	4	4	4	4	4	4	4	3	3	4	3	3	2	2	2	2	3	3	3	3	3	3
431	2	4	1	2	2	2	3	3	1	2	1	1	1	1	1	4	4	5	5	4	3	4	3	3	4	5	5	5	5	5	3	4	4	4	4	4	4	4	4	4	4	4	4	4	4	4	4	4	4
432	2	4	1	2	2	2	2	1	1	2	1	1	2	2	1	4	4	4	4	3	3	4	4	4	4	4	4	3	4	4	5	5	5	5	5	4	4	5	4	5	5	4	5	4	5	4	5	5	5
433	2	4	1	2	2	2	2	2	2	2	4	1	2	2	2	5	5	5	5	5	5	5	5	5	5	5	5	5	5	5	5	5	4	5	5	1	5	1	1	5	5	5	5	5	5	5	5	5	5
434	2	4	1	2	2	2	1	1	3	1	1	2	2	2	2	3	4	4	4	4	5	5	5	3	3	4	4	4	4	4	4	4	4	4	4	3	4	3	4	4	4	3	3	3	3	4	4	4	4
435	2	4	1	2	2	2	2	2	2	2	2	2	2	2	1	4	5	4	3	3	3	4	3	4	4	4	3	4	4	3	3	4	4	3	3	3	3	3	3	2	2	3	2	4	4	4	4	4	3
436	2	4	1	2	2	2	1	1	2	1	1	2	2	1	1	5	5	4	4	3	4	4	4	3	3	3	4	5	5	5	5	4	4	4	4	3	4	4	3	4	4	4	4	4	4	4	4	4	4
437	2	4	1	2	1	1	3	4	4	2	2	2	2	2	2	5	5	5	4	3	3	4	3	4	5	5	5	5	5	5	5	5	5	5	4	4	5	3	3	1	3	1	1	5	5	5	5	1	1
438	2	4	1	2	1	1	3	4	4	2	2	1	2	2	1	5	5	5	3	5	5	5	3	5	3	3	3	3	3	3	5	4	1	1	1	1	3	3	3	4	2	3	3	3	4	3	3	4	4
439	2	4	1	2	1	2	2	1	2	4	4	2	2	2	2	3	5	4	3	3	3	4	4	2	3	3	3	3	3	3	3	3	1	3	3	3	3	3	3	1	1	1	1	3	3	3	3	1	1
440	2	4	1	2	2	2	2	2	3	1	1	2	2	2	2	5	5	5	4	4	4	4	3	3	5	5	5	5	5	5	5	4	4	3	4	4	4	3	3	5	4	3	5	5	5	5	4	4	4
441	2	4	1	2	1	1	3	5	4	4	2	1	2	2	2	4	5	5	4	4	4	3	4	5	5	5	5	5	5	5	5	5	5	5	5	5	5	5	4	4	3	1	1	2	3	3	3	3	3
442	1	4	1	2	2	1	3	2	2	2	4	2	2	2	2	4	5	3	3	2	2	3	5	1	3	3	3	5	5	5	5	5	5	5	5	5	5	5	5	3	5	5	5	5	5	5	5	5	5
443	2	4	1	2	2	2	1	1	2	2	1	1	2	2	2	4	5	5	4	4	3	4	4	3	2	2	2	2	2	2	3	1	2	2	1	1	1	1	1	1	1	1	1	3	3	3	3	1	1
444	2	4	1	2	2	2	1	1	1	1	1	2	2	2	1	5	5	5	5	5	2	5	5	3	5	5	5	5	5	5	5	3	3	1	2	2	5	1	1	1	1	1	1	1	5	1	1	2	1
445	2	4	1	2	2	2	2	2	2	1	1	2	2	2	2	3	5	3	3	3	3	3	3	3	3	3	3	3	3	3	3	3	3	3	3	3	3	3	3	3	3	3	3	3	3	3	4	4	4
446	1	4	1	6	2	1	4	2	1	4	1	2	1	1	1	5	5	5	5	5	5	4	5	5	4	4	5	5	4	5	4	3	3	3	3	3	3	3	4	5	5	4	3	3	3	4	4	4	4
447	2	4	1	2	2	2	1	1	1	1	1	2	2	2	2	5	4	5	3	4	5	4	3	3	3	3	3	3	3	3	3	1	3	3	3	3	3	1	1	1	1	1	1	1	1	2	3	3	3
448	1	4	1	2	2	2	2	2	1	1	1	2	2	1	1	3	4	3	4	4	3	4	3	5	4	3	4	4	4	4	3	3	3	3	4	4	4	3	3	4	3	3	3	4	4	5	4	5	5
449	2	4	1	2	2	2	4	2	2	4	4	2	2	2	1	4	4	5	4	3	3	4	4	3	3	3	3	3	3	3	3	5	4	3	3	3	3	3	3	3	3	2	3	3	3	3	3	3	3
450	1	4	1	2	2	2	1	2	2	1	1	1	2	2	2	3	4	3	3	2	3	3	3	2	3	3	3	3	3	3	3	2	3	3	2	2	3	1	2	3	3	2	2	2	3	3	3	2	2
451	2	4	1	2	2	2	2	1	1	1	1	2	2	2	1	4	4	4	4	4	5	4	4	4	5	5	5	5	5	5	5	4	3	3	3	2	3	3	3	4	3	3	3	4	4	4	4	4	4
452	2	4	1	2	1	1	2	3	3	6	2	2	2	2	2	5	5	5	5	5	5	5	4	3	4	4	4	4	4	4	4	4	2	4	4	4	4	4	4	5	5	1	1	3	5	3	5	5	1
453	2	4	1	2	1	1	1	3	3	2	5	2	2	2	1	5	5	5	5	5	2	5	5	5	5	5	5	5	5	5	5	5	3	5	5	5	5	3	3	3	3	3	3	3	3	3	3	3	3
454	2	4	1	2	2	2	3	4	3	2	2	2	2	2	2	3	4	3	2	2	2	2	2	4	3	3	4	4	4	4	4	3	3	4	4	4	4	3	3	4	4	2	2	4	4	4	4	4	4
455	2	4	1	2	2	2	2	3	2	1	1	2	2	1	1	5	5	4	5	4	4	5	4	4	4	5	5	5	5	5	4	3	2	3	3	3	4	3	3	4	4	5	4	4	5	5	5	5	4
456	2	4	1	2	2	2	1	2	1	1	1	2	2	2	1	5	5	5	5	3	3	4	3	3	4	4	4	4	4	4	4	4	4	4	4	4	4	3	3	2	3	2	2	4	4	3	4	4	2
457	2	4	1	2	2	2	1	2	1	1	1	1	2	2	2	5	5	5	3	3	3	5	3	3	3	3	3	3	3	3	3	5	5	3	3	3	3	1	1	1	1	1	1	1	1	1	1	1	1
458	2	4	1	2	2	2	2	2	1	2	2	2	2	2	2	3	3	4	3	4	3	3	2	4	3	4	3	4	3	4	3	4	2	2	2	2	2	2	2	2	2	2	2	2	2	2	1	1	1
459	2	4	1	2	2	2	1	2	2	1	1	1	2	2	2	4	5	4	4	4	3	4	3	4	3	3	4	4	3	3	4	4	4	4	4	3	4	3	4	3	3	2	2	4	4	3	3	2	2
460	2	4	1	2	2	1	1	1	1	1	1	2	2	2	1	5	5	5	5	5	3	5	5	4	4	4	2	4	3	4	4	4	4	4	4	3	4	3	3	3	3	2	2	3	3	4	3	4	3
461	2	4	1	2	2	2	2	2	2	1	1	2	2	2	1	4	5	5	4	3	3	4	3	5	4	4	3	4	4	4	4	3	4	4	2	2	4	3	3	4	2	2	2	2	4	2	2	4	2
462	2	4	1	2	2	2	2	2	2	1	1	2	2	2	2	4	4	3	4	3	2	3	3	4	4	4	4	4	4	4	4	3	2	3	3	3	3	3	3	4	2	2	2	4	4	4	3	4	4
463	2	4	1	2	1	1	3	6	6	3	5	1	2	2	2	4	5	5	4	4	4	4	3	4	4	4	3	3	3	3	4	4	4	3	3	3	3	3	3	4	4	3	3	3	4	4	3	4	4
464	2	4	1	2	2	2	2	1	1	1	1	1	1	1	1	5	5	4	4	3	3	4	4	3	4	4	5	5	4	4	4	4	4	3	4	3	4	3	3	4	3	3	3	4	4	4	4	4	4
465	2	4	1	2	1	1	3	4	5	3	3	1	2	2	2	3	4	4	4	4	3	3	3	3	3	2	2	3	3	3	3	3	1	1	1	1	1	1	1	1	1	1	1	2	2	1	1	1	1
466	2	4	1	3	1	2	2	3	3	4	6	2	2	2	1	4	5	5	3	3	3	3	2	4	3	2	3	3	3	3	3	4	4	3	3	3	2	2	2	4	3	2	2	4	3	3	3	4	4
467	2	4	1	2	2	2	1	1	2	1	1	2	2	1	2	4	4	4	4	3	3	3	3	5	3	3	3	3	3	3	3	3	3	3	3	3	3	3	3	3	3	2	2	3	3	3	3	4	4
468	2	4	1	2	2	2	1	2	1	1	1	2	2	1	1	4	4	4	4	3	3	3	3	4	3	3	3	4	3	3	4	3	3	2	2	3	3	2	3	4	3	2	2	4	4	3	4	4	3
469	2	4	1	2	2	2	2	1	2	1	1	1	2	2	2	3	4	4	3	2	3	3	2	3	3	4	3	3	3	3	3	2	2	3	3	3	3	3	3	2	2	2	2	3	4	3	3	2	3
470	1	4	1	2	2	2	3	2	4	4	4	1	2	2	2	4	4	4	4	3	3	3	3	3	4	4	4	4	4	4	3	3	3	4	4	3	4	3	3	3	2	2	2	2	3	3	3	2	2
471	2	4	1	2	2	2	2	2	1	4	1	2	2	2	2	4	4	4	4	4	3	4	4	4	4	4	4	4	4	4	4	4	4	4	4	4	4	4	4	4	3	3	3	4	4	4	3	3	3
472	2	4	1	2	1	2	3	2	2	4	4	2	2	2	2	5	5	4	4	3	3	5	4	4	4	4	4	4	4	4	5	2	2	4	2	1	3	1	3	3	3	2	1	2	3	4	3	4	2
473	2	4	1	2	2	2	2	1	1	1	1	2	2	2	2	4	4	3	3	3	4	3	3	4	3	3	3	3	3	3	3	3	3	3	3	3	3	3	3	2	3	2	2	3	3	3	3	3	3
474	2	4	1	2	2	2	1	3	1	1	1	2	2	2	2	4	5	4	3	3	3	3	3	4	4	4	3	3	4	3	4	4	4	4	3	3	4	3	3	4	4	3	4	3	3	3	3	4	3
475	2	4	1	2	2	1	4	2	3	2	2	2	2	2	2	5	5	4	3	3	4	3	2	3	5	5	5	5	5	5	5	5	3	4	4	4	4	3	3	5	5	3	3	4	5	5	4	5	3
476	2	4	1	2	2	1	3	2	4	2	2	1	1	1	1	5	5	5	4	4	3	3	5	5	5	5	5	5	5	5	5	4	4	4	4	3	4	3	4	5	5	4	4	5	5	5	5	5	5
477	2	4	1	2	2	2	2	1	1	1	1	2	2	2	1	4	5	4	4	4	3	4	4	3	3	3	4	4	3	3	3	2	3	3	3	2	4	1	3	3	3	3	3	3	4	3	3	3	3
478	2	4	1	2	2	2	2	2	2	2	1	2	2	2	2	5	5	4	4	4	2	4	4	2	5	5	5	5	5	5	5	5	5	5	5	5	5	5	5	5	5	3	5	5	5	5	5	4	1
479	2	4	1	3	1	2	1	2	3	2	2	2	2	2	2	5	5	5	3	5	2	4	3	1	3	3	3	3	3	3	3	2	3	3	3	3	3	3	3	1	3	2	2	3	3	3	4	2	2
480	2	4	1	2	2	2	1	1	1	1	1	2	2	1	1	4	4	4	4	3	3	4	3	3	4	4	4	4	4	4	4	2	4	3	3	2	3	2	2	3	4	2	2	4	4	4	4	4	4
481	2	4	1	2	2	1	1	1	1	1	1	2	2	2	1	5	4	4	4	3	3	4	4	2	5	5	5	5	5	5	5	3	4	2	4	3	3	3	3	5	4	2	2	4	5	5	3	4	4
482	1	4	1	3	2	2	3	2	1	1	1	1	2	2	1	4	5	4	4	2	2	5	5	5	4	4	4	4	4	3	4	4	2	3	2	2	3	3	3	1	1	4	2	1	4	2	2	2	2
483	2	4	1	2	2	2	2	3	3	1	1	2	1	1	1	5	4	3	4	3	2	3	2	3	4	4	4	4	4	3	4	5	4	3	2	2	4	3	3	4	3	1	1	4	4	3	3	4	4
484	2	4	1	2	2	2	2	2	2	2	2	1	2	2	1	4	5	5	3	3	5	4	4	3	5	5	5	5	5	5	5	2	2	4	3	2	3	2	4	5	4	3	4	4	5	5	5	5	5
485	2	4	1	2	2	2	1	1	2	2	1	2	2	2	1	5	5	4	4	4	4	4	4	5	4	4	4	4	4	4	4	3	4	3	3	3	4	3	3	3	3	3	3	3	4	3	3	3	3
486	2	4	1	2	2	2	1	1	1	6	6	2	2	2	1	5	5	3	3	2	2	3	2	5	4	4	3	3	3	4	3	3	3	3	3	2	3	3	3	3	3	3	3	3	3	3	3	4	3
487	2	4	1	2	2	2	2	2	1	1	1	2	2	2	2	5	5	4	4	3	3	4	3	4	4	4	4	4	4	4	4	4	3	4	4	3	3	3	3	2	3	2	2	3	3	3	3	3	2
488	2	4	1	2	2	2	2	1	1	1	1	2	2	2	2	5	4	4	4	4	3	5	5	3	4	4	4	4	4	4	4	4	4	4	4	3	4	2	3	2	4	2	2	4	4	3	3	2	2
489	2	4	1	2	2	2	2	1	1	1	1	2	2	2	2	3	5	4	3	3	3	2	3	3	5	5	3	3	3	3	4	3	1	3	3	2	4	3	3	4	3	2	2	3	4	4	4	4	2
490	2	4	1	2	2	2	1	1	2	2	1	2	2	1	2	4	5	4	4	3	3	3	3	4	4	4	3	4	4	4	4	3	3	3	4	3	3	3	3	4	3	2	2	5	5	4	3	4	2
491	2	4	1	2	2	2	2	2	1	1	1	1	2	2	2	4	5	5	4	2	3	4	3	2	4	4	4	4	4	4	4	2	2	4	4	4	4	2	2	5	3	3	3	3	3	3	4	2	2
492	2	4	1	2	2	2	2	2	1	1	1	2	2	2	2	5	5	5	4	5	5	5	5	5	3	5	3	3	3	3	3	2	1	2	2	2	2	2	2	2	2	2	2	2	5	3	4	4	4
493	2	4	1	2	2	2	2	1	1	5	1	2	2	2	1	4	5	5	4	4	3	5	3	3	3	3	4	3	3	3	4	4	4	3	3	3	3	3	3	4	3	2	2	3	2	2	3	2	4
494	2	4	1	2	1	2	2	2	2	6	6	2	2	2	2	5	5	5	3	5	4	3	5	3	4	4	4	4	4	4	4	4	4	4	4	3	3	3	4	4	3	2	2	3	3	3	3	4	2
495	2	4	1	2	2	2	3	3	3	1	1	1	2	2	1	5	5	5	5	5	4	5	4	4	3	3	3	3	3	3	4	3	3	3	3	3	3	3	3	2	3	3	3	3	3	3	3	3	3
496	2	4	1	2	1	1	3	3	3	4	4	1	2	2	1	5	5	4	4	4	3	3	3	5	3	3	3	3	4	3	4	3	3	3	3	3	3	3	3	3	3	3	3	3	4	3	3	3	3
497	1	4	1	2	1	1	2	2	2	1	1	1	2	2	2	5	4	4	4	3	2	2	1	2	3	3	3	3	3	3	4	2	3	3	2	2	2	2	2	4	3	2	1	3	3	3	3	3	2
498	2	4	1	2	1	1	4	5	2	3	4	2	2	2	1	3	5	4	3	3	3	3	3	3	3	3	3	3	3	3	3	3	3	3	3	3	3	3	3	3	3	3	3	3	3	3	3	3	3
499	2	4	1	2	2	2	2	2	1	1	1	2	2	2	2	4	4	4	3	3	4	3	2	4	4	4	4	4	3	4	4	3	3	3	4	4	4	4	4	4	5	3	4	4	3	4	4	5	3
500	2	4	1	2	1	2	1	1	1	1	1	2	2	2	2	3	4	4	3	3	3	4	3	2	5	5	4	4	4	4	4	4	4	4	4	4	4	3	4	4	2	3	1	3	4	3	3	4	4
501	2	4	1	2	1	1	2	3	3	6	1	2	2	1	2	4	5	5	4	4	4	3	4	2	4	5	4	4	5	4	5	2	2	4	5	4	5	3	3	5	4	2	2	4	4	4	4	3	4
502	2	4	1	3	2	2	1	2	2	1	1	2	2	2	2	5	5	4	4	3	3	3	3	4	3	4	3	4	3	3	5	3	3	3	2	3	3	3	3	2	3	2	2	4	4	3	3	4	4
503	2	4	1	2	1	1	3	3	6	4	2	2	2	2	2	5	5	4	4	3	4	3	4	3	3	3	3	4	3	3	4	4	4	4	2	2	3	2	2	2	3	1	1	4	4	4	3	4	2
504	2	4	1	2	2	2	3	2	2	2	2	2	2	2	2	4	5	3	3	2	2	2	2	5	3	4	5	5	4	5	4	3	3	3	3	2	4	2	4	3	4	2	2	4	4	4	3	4	2
505	2	4	1	2	2	2	3	2	1	1	1	1	2	2	1	4	4	4	4	4	3	4	4	4	3	3	3	3	3	3	3	3	3	3	3	3	3	3	3	3	3	3	3	3	3	3	3	3	3
506	2	4	1	2	2	2	2	2	1	1	1	2	2	2	1	3	4	4	4	3	2	3	3	4	3	3	2	2	2	2	2	2	3	3	1	1	1	2	2	1	1	1	1	1	2	2	2	2	2
507	2	4	1	2	2	2	2	2	2	4	4	2	2	2	2	5	5	5	3	3	3	5	4	5	4	4	4	4	4	4	4	4	4	3	2	2	1	1	1	4	3	2	2	3	4	2	2	4	2
508	2	4	1	3	1	2	1	2	1	6	6	2	2	2	1	4	5	4	4	4	3	4	4	4	4	4	4	4	4	4	4	4	4	4	3	4	4	4	3	5	5	4	4	4	4	4	4	4	4
509	2	4	1	2	1	2	3	2	1	4	2	2	2	2	2	5	5	5	5	5	5	5	5	5	3	3	3	3	3	3	3	1	1	1	1	1	3	1	1	1	1	1	1	1	3	1	1	1	1
510	2	4	1	2	2	2	2	3	2	1	1	1	2	2	2	4	5	5	4	4	4	5	4	3	4	4	4	4	4	4	4	4	3	3	3	3	3	3	4	4	4	2	4	4	3	3	4	4	4
511	2	4	1	2	2	2	2	2	2	1	1	2	2	1	2	5	5	4	4	3	4	3	2	4	5	5	5	5	5	5	5	4	2	4	3	3	4	3	3	2	4	1	2	5	5	5	5	2	2
512	2	3	2	2	2	2	1	2	2	1	1	2	2	2	1	4	5	5	5	4	3	3	3	5	3	3	4	3	3	3	3	3	3	3	3	3	3	3	3	3	3	3	3	3	3	3	3	3	3
513	2	3	2	2	1	1	3	6	3	3	2	2	1	1	2	4	3	3	3	3	3	3	3	3	3	4	3	3	4	3	3	3	4	2	4	2	3	3	3	3	3	4	2	2	4	2	4	2	4
514	1	3	2	3	2	2	3	2	3	1	1	2	1	1	1	5	3	5	4	5	3	5	3	3	4	2	3	4	3	4	2	5	3	3	2	1	2	1	3	4	2	3	2	5	3	4	2	3	4
515	2	3	2	3	2	2	2	2	2	1	1	2	1	1	1	5	5	5	5	4	4	4	4	3	5	5	5	5	5	5	5	5	5	5	5	5	5	5	4	5	5	5	5	5	5	5	5	5	5
516	1	3	2	6	2	1	2	2	1	1	1	1	2	2	1	5	5	5	5	5	5	5	5	5	3	3	3	3	4	3	3	3	1	3	3	3	3	3	3	5	3	4	4	3	3	4	4	5	5
517	2	3	2	2	1	2	3	1	2	2	2	2	2	2	1	5	5	5	4	4	3	4	3	4	5	5	5	5	5	5	5	5	4	5	5	5	5	5	5	4	4	3	3	4	5	4	4	5	4
518	2	3	2	2	2	2	1	2	2	1	1	2	2	2	2	3	4	3	4	4	4	4	4	4	4	4	4	4	4	4	3	3	3	3	3	3	3	3	3	3	3	3	3	3	3	3	3	4	4
519	2	3	2	2	2	2	2	2	2	4	2	2	2	2	1	5	5	5	4	3	3	4	4	3	3	4	3	3	3	3	3	4	4	3	3	3	3	3	3	4	3	3	3	3	4	3	3	4	3
520	2	3	2	3	1	1	4	3	3	2	2	2	2	2	1	5	5	5	5	5	5	5	5	5	5	5	5	5	5	5	5	5	5	5	5	5	5	5	5	5	5	5	5	5	5	5	5	5	5
521	2	3	2	2	2	2	1	2	2	1	1	2	2	1	2	4	5	3	4	3	4	4	4	4	4	4	4	4	4	4	4	4	4	4	4	4	4	3	4	4	4	4	4	4	4	5	5	5	5
522	2	3	2	2	2	2	3	3	3	4	4	2	2	2	1	4	4	5	4	3	3	4	4	2	3	3	3	4	4	4	4	4	4	4	4	4	4	4	3	3	4	4	3	3	4	4	4	4	4
523	2	3	2	2	2	2	3	2	1	1	1	2	2	2	2	4	4	4	4	3	3	4	3	4	3	3	3	3	3	3	3	3	3	3	3	3	3	3	3	3	3	3	3	3	3	3	3	3	3
524	2	4	1	6	1	1	3	3	3	2	2	1	2	2	2	5	5	5	5	5	3	5	2	3	5	5	3	3	3	3	3	5	3	3	3	3	3	2	2	1	1	1	1	1	5	1	1	1	1
525	2	3	2	2	1	2	3	3	2	4	4	2	2	2	2	4	4	4	3	3	3	4	3	4	4	4	4	4	4	4	4	4	4	4	2	2	2	2	2	2	2	2	2	3	3	3	4	2	2
526	2	3	2	3	1	1	1	1	1	5	5	1	2	2	1	4	4	4	4	4	4	3	3	3	4	4	4	4	4	4	4	4	4	4	4	4	4	3	3	4	3	3	3	3	4	4	3	3	3
527	2	3	2	2	2	2	1	3	2	5	1	2	2	2	1	4	2	3	4	3	5	4	4	4	3	3	3	3	3	3	3	3	3	3	3	3	3	3	3	3	3	3	3	3	3	3	3	3	3
528	2	3	2	2	2	2	1	1	2	1	1	2	2	1	1	4	5	4	4	4	4	4	4	4	4	4	4	4	4	4	4	4	4	4	4	4	4	4	4	3	3	3	3	4	4	3	3	4	4
529	1	3	2	2	1	2	4	3	2	4	4	2	2	2	2	5	5	5	4	4	4	4	4	2	4	3	3	4	4	4	4	3	3	4	4	3	4	3	3	4	4	3	3	5	3	3	3	4	3
530	2	3	2	2	2	2	2	2	1	1	1	2	2	2	1	5	5	4	4	3	3	3	3	3	4	4	3	4	4	4	3	3	3	2	3	3	4	2	2	3	3	3	3	3	3	3	3	3	3
531	2	4	2	3	2	2	2	2	2	1	1	2	2	1	2	5	4	4	4	4	4	4	3	4	3	3	3	3	3	3	3	3	3	3	3	3	3	3	3	3	3	3	3	3	3	3	3	3	3
532	2	3	2	6	2	2	2	2	1	1	1	2	1	1	1	4	4	4	5	4	4	5	3	5	4	4	4	4	4	4	4	3	2	4	3	3	4	4	3	4	4	4	2	2	4	5	5	5	2
533	2	4	2	2	2	2	1	1	2	1	1	1	2	2	2	3	4	4	3	4	3	3	3	4	3	3	3	3	3	3	3	1	1	4	3	3	3	3	3	4	3	2	2	3	4	4	4	4	3
534	2	3	2	2	1	1	2	4	2	4	4	2	2	2	2	4	4	5	5	3	3	3	2	3	3	4	4	3	4	4	5	5	5	3	3	3	4	1	3	4	2	2	1	4	4	1	2	4	4
535	2	4	2	3	2	2	1	1	1	1	1	1	2	1	1	4	5	5	4	4	4	4	4	2	4	4	4	4	4	4	3	4	4	4	4	3	4	3	4	3	4	2	2	4	4	4	4	4	4
536	2	3	2	2	2	2	2	2	1	1	1	2	2	1	2	5	5	4	4	3	3	3	2	5	5	5	5	5	5	5	4	3	4	4	5	5	5	3	3	4	4	1	1	4	4	3	4	1	1
537	2	3	2	2	1	2	2	4	3	4	2	1	1	1	1	5	5	5	5	3	5	5	4	4	5	5	5	5	5	5	5	3	5	4	5	3	4	3	3	4	4	4	3	4	5	4	4	4	5
538	2	3	2	2	2	2	2	2	3	2	3	1	2	2	2	4	5	4	4	3	2	2	3	4	3	3	3	3	4	3	4	4	4	3	3	3	3	3	3	4	3	3	3	4	3	3	3	5	3
539	2	3	2	2	1	2	3	2	2	4	4	2	2	2	1	5	5	4	4	3	4	4	4	4	2	2	4	4	4	3	4	4	4	3	3	2	3	3	3	4	3	3	3	4	3	3	3	3	2
540	2	3	2	2	1	2	3	2	2	4	2	2	2	2	2	4	5	3	3	2	2	4	4	4	3	4	4	3	3	3	4	4	5	4	2	3	2	3	3	2	2	2	2	4	4	3	2	4	2
541	2	3	2	2	2	2	2	1	2	4	1	2	1	1	1	4	3	5	4	3	3	4	3	3	5	5	5	5	5	5	4	4	4	5	4	4	5	4	4	4	4	3	3	4	4	4	4	4	3
542	2	3	2	2	2	2	2	2	2	1	1	2	2	2	1	5	5	3	4	3	3	5	5	5	4	4	4	3	3	3	3	3	4	3	3	2	4	2	2	2	2	2	2	2	4	3	3	2	2
543	2	3	2	3	2	2	2	2	2	1	4	2	2	2	1	5	5	5	5	4	5	5	5	3	3	4	4	3	3	3	3	3	2	2	2	2	2	3	2	4	3	3	2	3	3	3	3	4	3
544	2	3	2	2	2	2	2	3	2	1	1	1	1	1	1	5	5	5	5	5	4	5	5	5	5	5	5	5	5	5	5	5	5	5	5	5	5	5	5	4	4	5	4	4	5	4	4	4	4
545	2	3	2	2	1	2	4	5	3	2	2	1	2	2	2	5	5	4	3	3	3	4	3	4	4	4	4	4	4	4	4	5	5	5	4	4	4	4	4	4	4	4	4	4	4	4	4	4	4
546	2	4	1	2	2	2	2	3	2	2	2	2	1	1	2	5	5	5	5	4	3	4	4	4	4	4	4	4	4	4	4	4	3	4	4	4	4	4	4	4	4	3	3	4	4	4	4	4	3
547	2	4	1	2	2	2	2	1	1	1	1	2	2	1	2	4	4	4	3	4	4	3	3	4	5	5	5	5	5	4	3	3	4	4	2	2	4	3	3	3	3	2	2	4	4	4	2	4	2
548	2	3	2	3	2	2	1	2	1	1	1	2	2	2	2	3	4	3	3	2	2	2	2	3	4	4	4	4	3	3	4	2	1	3	3	2	3	2	3	2	3	2	2	3	3	3	3	3	3
549	2	3	2	6	1	1	3	5	5	2	2	2	1	1	1	4	4	4	4	4	4	5	5	4	5	5	5	5	5	5	5	5	5	5	5	5	5	5	5	5	5	4	3	4	4	5	5	3	5
550	2	3	2	2	2	2	3	2	3	2	1	1	1	1	1	4	5	5	3	4	2	3	3	4	5	5	5	5	5	5	5	5	5	5	5	5	5	5	5	5	5	5	5	5	5	5	5	5	5
551	2	3	2	2	2	2	1	1	1	1	1	2	1	1	1	5	5	4	4	5	4	4	4	3	5	5	5	5	5	4	5	4	4	4	4	4	4	4	4	4	4	3	3	4	4	4	4	4	4
552	1	3	2	6	2	2	2	2	1	1	1	1	2	2	1	4	4	5	4	4	3	4	3	3	3	3	3	4	4	4	4	4	4	4	3	3	3	3	3	4	3	2	3	4	4	4	4	4	5
553	2	4	1	6	2	2	3	1	2	4	4	1	2	1	2	5	5	4	4	4	3	4	4	4	4	4	4	5	5	5	5	3	3	3	4	3	4	4	4	4	4	3	3	4	4	4	4	4	4
554	2	4	1	6	1	1	4	5	2	3	5	2	2	1	2	4	4	4	4	3	3	3	3	2	4	4	4	4	4	4	4	3	4	4	3	3	3	3	3	4	4	3	3	3	4	3	3	3	3
555	2	4	1	2	2	2	2	4	2	1	1	2	2	2	2	5	5	4	3	4	5	4	4	2	5	5	5	5	4	5	3	2	2	1	3	3	3	2	3	5	4	3	3	5	5	5	3	4	1
556	2	4	1	2	2	2	2	2	1	1	1	2	2	2	2	5	5	4	3	3	3	3	3	3	4	4	3	3	3	3	4	3	2	3	3	2	3	3	3	4	2	2	2	4	4	3	3	4	2
557	1	3	2	1	2	2	1	2	2	1	1	1	1	1	1	5	5	5	5	5	5	5	5	3	4	2	3	5	5	4	5	5	3	5	2	3	3	3	2	5	4	4	4	4	4	4	4	4	4
558	1	3	2	1	1	1	4	6	5	2	4	2	1	1	1	3	3	3	3	3	3	3	3	3	4	4	4	4	4	4	4	4	4	4	4	4	4	4	4	4	4	4	4	4	4	4	4	4	4
559	1	3	2	3	2	2	3	1	2	1	1	2	1	1	1	5	5	5	5	5	5	5	5	5	5	5	5	5	5	5	5	5	5	5	5	5	5	5	5	5	5	5	5	5	5	5	5	5	5
560	1	3	2	1	2	1	2	2	2	1	1	2	1	1	1	4	5	4	4	4	4	4	4	4	4	4	4	4	4	4	4	4	4	4	4	4	4	4	4	4	4	4	4	4	4	4	4	4	4
561	1	3	2	1	2	1	2	2	1	1	1	2	2	2	2	4	3	3	3	3	3	3	3	3	3	3	3	3	3	3	3	3	3	3	3	3	3	3	3	3	3	3	3	3	3	3	3	3	3
562	1	3	2	1	1	1	3	4	2	2	2	2	1	1	1	4	4	4	4	4	4	4	4	4	4	4	4	4	4	4	4	4	4	4	4	4	4	4	4	4	4	4	4	4	4	4	4	4	4
563	1	3	2	1	2	1	1	2	2	1	1	1	2	1	1	5	5	4	4	4	4	4	4	3	3	3	3	4	4	4	4	4	4	4	4	4	4	4	4	4	4	4	2	4	4	4	4	4	4
564	1	3	2	1	2	1	3	3	1	1	1	2	2	2	1	5	5	5	5	5	5	5	3	4	4	4	4	4	4	4	4	4	4	4	4	4	4	4	4	3	4	4	4	4	4	5	4	4	4
565	1	3	2	1	2	2	1	2	2	1	1	2	2	2	1	5	5	5	5	4	3	5	5	3	3	3	3	3	3	3	3	3	3	3	3	3	3	3	3	4	3	4	3	3	3	3	3	4	2
566	1	3	2	1	2	1	3	2	2	1	1	2	1	1	2	4	3	3	4	3	3	4	3	3	5	4	5	4	4	4	4	4	4	4	4	4	4	4	3	4	4	4	4	4	4	4	4	4	4
567	1	3	2	1	2	2	4	3	3	4	4	2	1	1	1	5	5	5	5	5	5	5	5	5	5	5	5	5	5	5	5	5	5	5	5	5	5	5	5	5	5	5	5	5	5	5	5	5	5
568	1	3	1	1	1	2	2	2	2	1	1	2	2	2	2	5	5	5	5	5	5	5	5	5	5	5	5	5	5	5	5	4	4	4	4	4	4	4	3	4	4	4	4	4	4	4	4	4	4
569	1	3	2	1	2	2	1	2	1	1	1	2	2	2	2	3	3	3	3	3	3	3	3	3	3	3	3	3	3	3	3	3	3	3	3	3	3	3	3	3	3	3	3	3	3	3	3	3	3
570	1	3	2	1	2	2	1	2	2	2	1	1	2	2	1	5	5	5	5	4	3	4	3	4	4	3	4	4	4	4	3	3	3	3	2	2	3	3	3	3	3	3	3	3	4	3	3	3	2
571	1	3	2	1	2	2	3	3	3	2	1	2	1	1	1	5	5	5	5	5	5	5	5	5	5	4	4	4	4	4	4	4	4	4	4	4	4	4	4	4	4	4	4	4	4	4	4	4	4
572	1	3	2	1	2	2	1	2	1	1	1	2	1	1	2	5	5	5	5	5	5	5	4	5	5	5	5	5	5	5	5	4	4	4	5	3	5	5	4	5	5	5	5	5	5	5	5	5	5
573	1	3	2	1	2	2	2	2	2	1	1	1	2	2	2	4	4	3	4	3	3	4	4	3	3	3	4	4	4	4	4	3	4	4	3	4	3	4	3	4	3	3	4	3	4	3	4	3	4
574	1	3	2	1	2	1	1	2	2	1	1	2	2	2	1	4	5	5	3	5	5	3	5	5	3	3	3	3	3	3	3	3	3	3	3	3	3	3	3	4	3	3	3	3	4	1	2	1	1
575	1	3	2	1	1	2	2	2	2	2	2	2	2	2	1	4	5	4	4	4	4	4	4	3	4	4	4	4	4	4	4	4	4	4	4	4	4	4	4	4	4	4	4	4	4	4	4	4	4
576	1	3	2	1	1	2	2	1	2	1	1	1	1	1	1	5	5	4	4	5	3	5	3	3	5	5	5	5	5	5	5	5	5	5	5	5	5	5	5	5	5	5	5	5	5	5	5	5	5
577	1	3	2	1	2	1	2	2	2	2	2	1	1	1	1	4	5	4	4	4	4	4	4	4	4	4	4	4	4	4	4	4	4	4	4	4	4	4	4	4	4	4	4	4	4	4	4	4	4
578	1	3	2	1	2	2	1	1	1	1	1	2	2	2	2	5	4	5	3	3	3	5	3	5	3	3	3	3	3	3	3	3	3	3	3	3	3	3	3	3	3	3	3	3	3	3	3	3	3
579	1	3	2	1	2	2	2	2	1	1	1	2	2	2	1	4	4	3	3	4	3	3	3	3	3	3	3	3	3	3	3	3	3	3	3	3	3	3	3	3	3	3	3	3	3	3	3	3	3
580	1	3	2	1	1	2	3	4	4	4	4	2	1	1	1	4	4	4	4	3	2	4	4	5	4	4	4	4	4	4	4	3	4	4	4	4	4	4	4	4	2	3	1	3	4	2	2	4	4
581	1	3	2	1	1	1	3	4	1	2	2	2	1	2	1	5	5	5	5	4	4	5	4	4	4	4	4	4	4	4	4	4	4	4	4	4	4	4	4	5	4	5	5	5	4	4	4	4	4
582	1	3	2	1	1	2	4	6	3	3	3	2	1	2	1	4	4	4	3	3	3	1	1	3	5	5	5	3	3	3	3	3	4	4	3	3	3	3	1	2	2	3	3	3	3	3	3	3	3
583	1	3	2	1	2	2	1	3	2	2	1	1	2	2	2	4	4	4	4	4	3	4	3	3	4	4	4	4	4	4	4	4	4	4	4	3	3	3	3	3	3	3	2	3	3	3	3	4	3
584	1	3	2	1	2	1	3	3	3	1	1	2	2	2	2	4	4	4	4	4	4	4	4	4	4	4	4	4	4	4	4	4	4	4	4	4	4	4	4	4	4	4	4	4	4	4	4	4	4
585	1	3	2	1	1	1	4	6	6	3	4	1	1	1	1	5	5	5	5	5	5	5	5	5	5	5	5	5	5	5	5	5	5	5	5	5	5	5	5	5	3	3	4	4	4	4	4	4	4
586	1	4	1	1	2	1	2	3	1	2	2	2	2	2	1	4	4	4	4	4	4	4	4	4	4	4	4	4	4	4	4	4	4	4	4	4	4	4	4	4	4	4	4	4	4	4	4	4	4
587	1	3	2	1	2	2	3	2	2	1	1	2	1	1	1	4	4	4	4	4	4	4	4	4	4	4	4	4	4	4	4	4	4	4	4	4	4	4	4	4	4	4	4	4	4	4	4	4	4
588	1	3	2	1	2	1	2	5	4	2	2	1	2	2	2	4	4	4	3	3	3	4	3	2	4	4	4	4	4	4	4	2	2	3	3	3	4	3	3	4	4	4	3	3	3	3	4	4	3
589	1	4	1	1	2	1	2	3	2	1	1	2	1	1	2	3	3	3	3	3	3	3	3	3	3	3	3	3	3	3	3	3	3	3	3	3	3	3	3	3	3	3	3	3	3	3	3	3	3
590	1	3	2	1	2	2	2	1	2	1	1	1	1	1	1	5	5	5	4	4	3	3	4	4	5	5	5	5	5	5	5	4	5	4	3	3	3	3	2	5	3	4	3	2	3	3	2	4	2
591	1	3	2	1	2	1	2	2	1	1	1	2	2	2	1	3	4	3	3	3	4	3	3	2	3	3	3	4	3	4	3	3	2	3	3	1	3	3	3	3	3	3	3	3	3	3	3	4	4
592	1	3	2	1	2	1	2	1	1	1	1	1	1	1	1	5	4	5	4	5	4	3	5	5	3	3	3	4	4	4	4	2	3	4	1	3	3	3	3	4	3	1	1	4	4	3	4	4	4
593	1	4	1	1	1	2	2	3	2	2	4	1	1	1	1	4	4	4	4	4	3	4	4	5	4	4	4	4	4	4	4	5	4	4	4	4	4	4	4	4	4	4	4	4	4	4	4	4	4
594	2	3	2	1	2	2	1	2	2	1	1	1	2	2	2	5	5	5	5	5	5	5	5	5	5	5	5	5	5	5	5	5	5	5	5	5	5	5	5	5	5	5	5	5	5	5	5	5	5
595	1	4	1	1	2	2	1	1	1	1	1	2	2	2	2	5	5	5	5	5	5	5	3	5	1	3	3	3	3	3	3	3	3	3	3	3	3	1	1	1	1	1	1	1	1	1	1	1	1
596	1	4	1	1	2	1	2	2	2	1	1	2	2	2	2	4	4	3	4	4	4	4	4	4	4	4	4	4	4	4	4	4	4	4	4	4	4	4	4	4	4	4	4	4	4	4	4	4	4
597	1	3	2	1	2	2	2	3	3	4	4	1	2	1	1	4	4	5	4	4	4	4	4	3	4	4	4	4	4	4	4	4	4	4	4	4	4	4	4	4	4	4	4	4	4	4	4	4	4
598	1	3	2	1	2	2	2	2	2	4	1	2	1	1	1	5	5	5	5	5	5	5	5	5	5	5	5	5	5	5	5	5	5	5	5	5	5	5	5	5	5	5	5	5	5	5	5	5	5
599	1	4	1	1	2	2	2	2	1	1	1	1	2	1	2	4	5	4	4	4	2	4	4	4	4	4	4	4	4	4	4	4	4	4	4	4	4	4	4	4	5	5	5	4	5	5	5	5	5
600	1	4	1	1	2	2	1	2	2	1	1	2	2	2	1	4	4	4	4	4	3	4	3	4	4	4	3	4	4	3	3	3	3	3	4	3	3	4	4	4	4	3	4	3	1	3	2	3	4
601	1	4	1	1	2	1	2	1	1	2	2	2	2	2	1	4	5	5	3	3	3	4	3	3	3	3	3	3	3	3	3	3	3	3	3	2	2	2	2	2	2	2	1	3	3	3	3	1	1
602	1	3	2	1	2	1	1	2	1	1	1	2	2	2	1	4	4	4	4	3	3	4	4	3	3	4	3	4	4	4	4	4	4	3	3	2	4	2	2	4	4	3	3	4	4	4	4	4	3
603	1	4	1	1	2	1	1	5	1	5	5	2	1	2	2	5	3	3	3	4	3	3	3	3	3	3	3	3	3	3	3	3	3	3	3	3	3	3	3	3	3	3	3	3	3	4	3	3	3
604	1	4	1	1	1	1	4	5	2	4	2	1	2	2	1	5	5	5	5	5	4	5	5	4	3	3	3	3	3	3	5	5	5	5	3	2	2	4	3	3	3	3	3	3	3	3	3	4	3
605	1	4	1	1	2	2	2	1	1	2	2	2	2	1	1	5	5	4	4	3	2	2	4	4	4	4	4	4	4	4	4	3	4	4	4	4	4	4	4	4	3	2	2	4	4	4	3	3	2
606	2	3	2	1	2	1	1	1	1	1	1	2	1	1	1	5	5	5	5	3	5	5	5	5	5	5	5	5	5	5	5	1	4	4	5	5	4	4	2	4	4	4	3	4	4	5	5	5	3
607	1	3	2	1	1	1	3	6	5	2	2	1	2	2	1	5	5	4	3	2	3	4	3	2	5	5	5	5	5	3	5	2	2	2	3	2	4	2	3	2	2	1	1	3	2	3	3	2	2
608	1	3	2	1	2	1	1	1	1	1	1	2	2	2	2	5	5	5	5	5	2	2	3	3	3	3	3	4	4	3	3	2	2	3	3	4	4	4	3	2	4	3	4	4	4	4	4	4	5
609	1	4	1	1	2	2	3	3	2	2	2	1	1	1	1	5	5	5	5	5	5	5	5	5	5	5	5	5	5	5	5	5	5	5	5	5	5	5	5	5	5	5	5	5	5	5	5	5	5
610	1	3	2	1	2	2	2	3	3	1	1	1	2	2	1	5	4	5	5	3	2	4	3	4	4	4	4	4	4	4	4	5	4	4	4	3	4	3	3	4	3	4	3	4	4	4	4	4	5
611	1	3	2	1	2	1	4	3	4	4	5	2	2	2	1	5	5	3	3	3	3	5	3	5	3	3	3	3	3	3	3	3	3	3	3	3	3	3	3	3	3	3	3	3	3	1	3	3	1
612	1	3	2	1	2	1	1	1	1	1	1	2	1	1	2	5	5	5	4	4	5	5	3	3	5	5	5	5	5	5	5	2	4	5	5	4	4	4	5	4	4	4	4	5	5	5	5	5	5
613	1	4	1	1	2	1	2	2	2	1	1	2	2	2	2	3	3	4	4	4	4	4	4	4	4	4	4	4	4	4	4	4	4	4	4	4	4	4	4	4	4	4	4	4	4	4	4	4	4
614	1	3	2	1	2	1	2	1	1	1	1	2	1	1	1	5	5	5	5	5	3	2	2	3	5	5	5	5	5	5	5	5	5	5	5	5	5	5	5	2	5	2	1	1	2	5	5	4	5
615	1	4	1	1	2	1	2	2	1	1	1	1	2	2	1	4	5	4	4	4	4	5	5	5	3	3	3	3	3	3	3	3	4	4	4	3	3	2	2	4	4	3	3	3	3	3	3	3	3
616	1	4	1	1	2	2	2	2	1	1	1	2	2	2	1	5	5	5	5	5	4	4	4	4	4	4	4	5	5	5	5	5	5	5	4	4	4	4	4	4	4	5	5	4	4	4	4	4	4
617	1	4	1	1	2	2	1	2	1	1	1	2	2	2	2	5	5	5	4	5	4	4	4	3	4	4	3	4	4	4	4	4	4	3	4	4	4	4	4	2	4	3	3	3	4	2	3	2	2
618	1	4	1	1	2	1	3	3	2	2	2	2	2	2	2	5	5	5	5	5	4	5	5	5	3	3	3	3	4	4	4	1	1	3	3	1	3	3	3	5	5	5	3	4	3	3	3	3	3
619	1	4	1	1	2	2	2	3	2	1	1	2	2	2	2	4	4	5	4	4	3	5	3	4	3	3	3	3	3	3	5	3	5	3	3	3	3	3	3	5	5	3	3	5	5	5	5	5	5
620	1	3	2	1	2	2	2	2	1	1	1	2	2	2	1	5	5	5	5	3	3	5	3	3	3	3	5	5	5	5	5	5	5	5	5	5	5	3	3	3	3	3	3	3	3	3	3	3	3
621	2	4	1	1	2	2	2	3	2	1	1	2	2	2	2	4	4	5	4	4	4	4	3	3	3	3	3	3	3	3	4	3	4	4	2	2	3	2	3	2	3	3	2	3	4	3	4	2	2
622	1	4	1	1	2	1	1	3	3	1	1	2	1	1	2	5	5	5	5	4	5	5	4	3	5	4	5	5	5	5	4	1	2	3	3	1	5	1	1	5	5	5	4	5	5	5	5	5	5
623	2	3	2	6	2	2	1	2	2	1	1	2	2	2	1	5	5	5	5	5	5	5	5	5	5	5	5	5	5	5	5	3	5	2	2	2	2	2	5	5	5	4	5	2	5	5	5	4	4
624	1	3	2	1	2	2	1	1	1	1	1	2	1	1	1	5	5	5	4	3	3	5	3	3	5	3	3	3	3	3	4	5	5	3	3	3	3	2	2	4	4	1	2	4	4	4	4	3	2
625	1	4	1	1	2	2	3	2	3	1	1	2	2	2	1	5	5	3	3	5	4	3	3	5	3	3	3	3	3	3	3	4	4	3	3	3	3	1	1	1	3	3	1	3	3	3	3	3	3
626	1	3	2	1	2	2	4	4	4	1	1	1	1	1	1	5	5	3	4	3	1	3	3	3	3	3	3	3	3	5	5	5	5	3	5	5	5	5	5	4	5	2	4	5	3	4	4	4	4
627	1	3	2	1	2	2	1	2	1	1	1	2	2	2	1	4	4	5	2	4	2	4	4	4	5	5	5	5	5	5	5	5	4	5	5	3	3	3	3	4	1	1	1	1	4	2	2	4	1
628	1	4	1	1	2	2	3	3	2	1	1	1	2	2	1	5	3	4	4	5	4	4	3	3	3	3	4	3	3	3	3	2	2	3	3	2	3	2	3	2	1	1	1	3	3	2	2	1	1
629	1	4	1	1	2	1	3	2	2	2	2	2	2	2	1	4	4	4	4	4	3	3	3	3	3	3	3	3	3	3	3	3	3	3	3	3	3	3	3	3	3	3	3	3	3	3	3	3	3
630	1	4	1	1	2	1	3	1	1	1	1	2	2	2	2	5	5	5	5	5	3	3	3	5	5	5	5	4	4	4	4	4	4	5	5	5	5	5	5	5	5	5	5	5	5	5	5	5	5
631	1	4	1	1	1	1	2	2	2	2	2	2	2	2	2	3	3	3	3	3	3	3	3	3	3	3	3	3	3	3	3	3	3	3	3	3	3	3	3	1	3	1	1	4	3	3	3	3	1
632	1	4	1	1	2	2	1	1	1	1	1	2	2	2	1	4	4	3	4	4	4	4	4	4	4	4	4	4	4	4	4	4	4	4	4	4	4	3	3	3	3	3	4	4	4	3	3	3	4
633	1	3	2	1	2	2	1	1	1	1	1	1	1	1	1	5	4	4	3	4	5	4	2	4	3	5	3	5	5	3	4	3	4	3	4	3	4	2	1	5	3	4	2	4	5	4	4	2	3
634	1	3	2	1	2	2	2	2	2	1	1	2	2	2	1	4	4	4	4	4	3	3	4	3	4	4	4	4	4	4	4	4	4	4	2	2	4	2	3	4	2	4	2	4	4	4	4	4	4
635	1	4	1	1	2	1	2	2	1	1	1	2	2	2	2	4	5	4	4	3	4	4	4	4	4	4	4	4	4	5	4	4	4	4	4	4	4	4	3	3	4	4	3	3	4	4	4	4	2
636	1	3	2	1	2	2	2	2	1	1	1	1	2	2	1	4	5	4	5	4	4	5	4	4	4	4	4	4	4	4	4	2	1	3	2	1	3	1	1	3	3	2	2	4	4	4	4	3	3
637	1	4	1	1	2	1	1	2	2	4	1	2	1	1	2	5	5	5	4	4	5	4	4	3	4	5	5	4	5	5	5	4	4	5	5	4	4	3	4	4	4	5	5	4	5	4	5	5	5
638	1	4	1	1	2	1	1	1	1	1	1	2	2	2	2	4	5	4	4	5	4	4	5	3	4	4	4	4	4	5	5	1	2	3	4	1	2	1	1	2	1	1	1	1	3	2	1	3	5
639	1	4	1	1	2	1	3	3	1	1	1	2	2	2	2	5	5	5	5	3	4	4	4	4	4	4	4	4	4	5	5	5	5	5	5	5	5	5	5	5	5	5	5	5	5	5	5	5	5
640	1	4	1	1	2	1	1	2	2	1	1	2	2	2	1	5	5	5	5	5	5	5	5	4	5	4	5	5	4	5	4	5	4	5	4	5	4	5	4	5	5	4	5	4	5	5	4	5	4
641	1	4	1	1	2	2	1	3	3	1	2	2	1	1	1	5	5	5	5	4	4	4	4	3	4	2	2	3	3	3	4	2	2	3	2	2	3	2	3	2	2	4	2	2	2	2	3	4	4
642	1	4	1	1	2	1	3	2	2	1	1	2	2	2	2	3	3	3	3	3	3	3	3	3	3	3	3	3	3	3	3	3	3	3	3	3	3	3	3	3	3	3	3	3	3	3	3	3	3
643	1	4	1	1	2	2	3	2	2	4	4	2	2	2	1	5	5	5	4	3	4	4	3	3	3	3	3	3	3	3	3	5	5	3	3	3	3	3	3	1	1	4	1	1	1	1	1	1	1
644	1	4	1	1	2	2	2	2	1	1	1	2	2	2	2	4	4	4	4	3	3	3	3	3	3	3	3	4	3	3	3	2	2	2	2	2	3	3	3	2	2	2	2	2	2	2	3	2	2
645	1	4	1	1	1	1	2	2	3	5	5	2	2	2	2	3	4	3	4	4	3	3	3	3	3	3	3	3	3	3	3	3	3	3	3	3	3	3	3	4	4	3	3	2	3	3	3	4	2
646	1	4	1	1	2	2	1	1	1	1	1	2	2	1	2	4	5	5	4	4	4	3	3	4	3	3	3	3	3	3	3	4	4	4	4	4	4	4	4	4	4	4	4	4	4	4	4	4	4
647	2	4	1	1	1	2	1	2	2	4	4	1	2	2	2	5	5	5	5	5	3	3	3	3	3	3	3	3	3	3	3	5	3	3	3	3	3	5	3	1	1	1	1	5	5	5	5	4	1
648	1	4	1	1	2	1	1	1	1	1	1	2	2	2	2	4	4	4	4	3	2	3	3	3	3	3	3	3	3	3	3	3	3	3	3	3	3	3	3	3	3	3	3	3	3	3	3	3	3
649	1	3	2	1	2	1	2	2	2	1	1	2	2	2	2	5	5	5	3	3	3	5	3	3	5	5	5	4	4	4	4	2	2	3	4	2	2	2	2	2	2	2	3	3	4	3	3	3	4
650	1	4	1	1	2	2	2	2	2	1	1	1	2	2	1	4	5	4	4	4	3	3	4	3	3	4	3	4	3	4	4	4	4	3	4	2	2	2	2	3	3	3	3	3	4	3	4	4	4
651	1	4	1	1	2	1	3	2	2	1	1	2	2	2	1	5	5	5	5	4	4	5	3	4	4	4	4	4	4	4	4	5	5	3	3	2	4	2	3	4	4	2	4	4	4	4	4	4	4
652	1	4	1	3	2	1	3	3	2	1	2	2	2	2	1	3	4	4	3	3	3	4	3	4	4	4	4	4	4	4	3	3	4	4	3	3	3	3	3	3	3	2	2	4	3	2	2	2	2
653	1	4	1	1	2	1	1	2	2	1	1	1	2	2	2	4	5	5	4	5	5	4	2	2	4	4	4	4	4	4	4	2	3	3	2	2	2	3	3	2	3	1	1	3	5	5	5	5	2
654	1	4	1	1	2	1	2	3	2	1	1	2	2	2	1	4	5	3	4	4	3	3	4	5	4	4	4	4	4	3	3	4	4	3	3	3	4	3	2	2	3	2	2	2	4	3	3	2	2
655	1	4	1	1	2	1	2	2	2	2	2	2	2	2	2	4	4	4	4	4	4	4	4	4	4	4	4	4	4	4	4	4	4	4	4	4	4	4	4	4	4	4	4	4	4	4	4	4	4
656	1	4	1	1	2	1	1	2	2	1	1	2	2	2	2	5	5	5	5	4	3	4	4	4	5	5	5	5	5	5	5	3	4	4	4	4	4	3	3	4	4	4	4	4	4	4	4	4	4
657	1	4	1	1	1	2	1	2	2	2	2	2	2	2	2	4	4	4	4	4	4	4	4	4	3	3	3	3	3	3	3	3	4	4	3	3	3	3	3	4	4	4	4	4	4	4	4	4	4
658	1	4	1	1	2	1	2	1	1	1	1	2	2	2	1	5	5	5	4	3	3	4	3	3	3	3	4	3	3	3	3	4	2	4	2	1	3	2	3	4	4	1	1	3	4	3	3	3	4
659	1	4	1	1	2	2	2	1	2	1	1	2	2	2	1	5	5	5	3	4	3	2	5	4	3	3	4	4	4	4	4	4	4	4	4	4	4	4	4	4	4	4	4	4	4	4	4	4	4
660	1	4	1	1	2	2	1	1	1	1	1	1	2	2	1	5	4	4	4	4	3	4	4	4	4	4	4	3	4	3	3	3	3	4	4	3	3	3	3	3	3	3	3	4	3	3	3	3	3
661	2	4	1	1	2	2	2	3	2	1	1	1	2	2	1	4	4	3	4	4	4	4	3	3	2	3	3	3	3	3	3	4	4	3	3	3	3	3	3	4	3	3	3	4	3	3	3	3	3
662	1	4	1	1	1	1	3	2	2	4	2	2	2	2	1	5	5	5	5	4	3	4	4	5	3	3	3	3	4	3	4	4	4	3	3	3	4	3	3	4	3	3	2	4	4	3	3	3	4
663	1	3	2	1	2	2	1	3	3	1	1	2	2	2	2	3	5	4	3	3	1	2	2	3	3	3	3	4	3	3	4	3	3	3	3	3	3	3	3	3	3	3	3	3	3	3	3	3	4
664	2	4	1	1	2	1	1	2	1	1	1	2	2	2	2	3	4	2	2	3	2	3	3	3	3	3	3	3	3	3	4	1	1	3	2	2	3	2	2	2	2	2	2	4	4	3	2	3	2
665	1	4	1	1	2	2	2	2	1	1	1	2	2	1	2	5	5	5	5	4	4	4	4	4	4	4	4	4	4	4	5	4	5	5	5	4	5	3	3	4	4	2	2	4	3	4	4	3	4
666	1	4	1	1	2	1	3	2	2	1	1	2	2	2	2	3	5	3	5	5	3	3	3	3	3	3	3	3	3	3	3	3	3	3	3	3	3	3	3	3	3	3	3	3	3	3	3	3	3
667	1	4	1	1	2	2	1	2	1	1	1	2	2	2	1	4	5	5	5	4	4	3	4	4	4	4	4	4	4	4	4	4	4	4	4	4	4	4	4	4	4	4	4	4	4	4	4	4	4
668	1	4	1	1	2	1	3	3	2	4	4	2	1	1	1	4	4	4	4	4	4	4	5	5	5	5	5	5	5	5	5	5	5	4	4	4	5	3	3	4	4	3	3	5	5	5	5	5	5
669	1	4	1	1	2	1	2	2	2	2	1	2	2	2	2	3	4	3	4	3	2	4	4	4	2	2	2	2	2	2	4	4	2	2	2	2	4	4	4	2	2	2	2	2	2	2	2	2	2
670	1	4	1	1	2	1	2	2	1	4	1	2	1	1	2	4	5	5	5	4	3	4	5	4	5	5	5	5	5	5	5	5	5	4	5	4	5	4	4	5	4	2	4	4	4	4	5	4	4
671	1	4	1	1	1	2	2	2	1	4	4	1	2	2	1	4	4	4	4	4	3	4	3	3	5	5	5	5	5	5	5	4	3	4	4	4	3	3	3	4	3	1	1	3	2	3	3	3	3
672	1	4	1	1	2	1	1	1	1	1	1	2	2	2	2	3	4	3	2	3	2	2	3	4	4	4	3	3	3	3	4	3	3	3	3	3	3	3	3	4	3	1	2	2	3	4	4	1	2
673	1	4	1	1	2	1	1	1	3	1	1	1	2	1	1	4	5	4	3	3	4	4	3	5	5	4	4	4	4	4	4	5	2	4	4	3	3	3	3	3	3	2	2	2	3	4	3	3	2
674	1	3	2	1	2	2	2	2	2	1	1	2	2	2	1	4	5	4	4	4	4	4	4	5	3	3	4	4	4	4	4	4	3	4	3	3	3	3	3	5	4	4	4	4	4	4	4	5	4
675	1	3	2	1	2	1	1	1	1	1	1	2	2	2	1	5	5	5	5	3	5	4	3	4	5	5	5	5	5	5	5	5	5	5	5	5	5	5	5	5	5	5	5	5	5	5	5	5	5
676	1	3	2	1	2	2	2	2	2	1	1	2	1	1	2	5	5	5	5	4	3	5	4	2	4	4	4	4	4	4	4	4	4	3	4	3	4	3	3	4	4	4	4	4	4	4	4	4	4
677	2	4	1	4	2	2	2	2	1	1	1	1	2	2	2	4	4	5	4	5	4	5	4	3	3	3	3	4	3	3	4	5	4	4	4	4	4	4	3	4	4	3	3	4	4	3	3	3	3
678	2	4	1	4	2	2	3	2	2	2	2	2	2	2	1	5	5	4	4	4	2	4	3	3	3	3	3	4	3	3	3	5	3	3	3	3	3	3	3	4	3	3	3	3	3	3	3	4	3
679	2	4	1	4	2	2	2	2	2	2	2	2	2	2	2	4	4	3	3	3	3	3	3	3	3	3	3	3	3	3	3	4	4	4	3	3	3	3	3	3	3	3	3	3	3	3	3	3	3
680	2	3	2	4	2	2	4	1	3	3	3	1	2	2	1	5	3	3	3	2	2	2	3	3	3	3	3	3	3	3	3	3	3	3	3	3	3	3	3	3	3	3	3	3	3	3	3	3	3
681	2	4	1	4	2	2	2	1	1	1	1	1	2	2	2	3	5	5	5	4	4	4	4	4	4	4	3	4	4	3	4	4	4	3	4	4	4	4	4	4	4	4	4	4	4	4	3	4	3
682	2	4	1	4	2	1	2	3	2	2	1	2	2	2	1	5	5	5	5	4	3	4	3	3	5	5	5	5	5	5	5	5	3	3	3	3	3	3	3	4	3	3	2	4	4	4	4	4	2
683	2	3	2	4	2	1	2	2	2	3	3	2	2	2	1	5	5	5	4	4	3	4	4	3	3	3	5	5	5	5	5	3	4	4	4	4	4	4	4	4	4	4	4	4	4	4	4	4	4
684	1	3	2	4	1	2	3	3	2	2	4	2	1	2	1	4	5	5	4	3	3	3	3	4	5	5	5	5	5	5	5	5	5	5	5	5	5	5	5	5	5	5	5	5	5	5	5	5	5
685	2	4	1	4	2	2	3	2	2	2	2	1	2	2	1	5	5	5	4	4	3	3	3	4	3	3	3	3	3	3	3	3	3	3	3	3	3	3	3	4	3	2	2	3	3	3	3	3	2
686	2	3	2	4	2	2	2	3	3	1	1	2	2	2	1	4	4	4	4	4	2	2	4	4	4	4	4	4	4	4	4	4	3	3	3	3	3	3	3	3	3	3	3	3	3	3	3	3	3
687	2	4	1	4	1	2	2	5	1	2	4	2	2	2	2	5	5	4	5	4	4	4	5	5	5	3	3	3	3	3	4	3	2	3	3	2	3	3	3	4	2	2	2	4	3	3	3	4	2
688	2	3	2	4	2	2	1	2	2	1	1	1	2	1	1	4	5	5	5	5	4	5	5	5	5	5	5	5	5	4	5	4	4	4	4	4	4	3	3	3	4	4	2	4	4	4	4	3	4
689	2	4	1	4	2	2	2	2	1	2	2	2	2	2	2	5	5	4	3	3	3	3	4	3	3	3	3	3	3	3	3	4	3	3	3	3	3	3	3	4	3	2	2	3	3	3	3	4	4
690	2	3	2	4	2	2	2	2	2	1	1	2	2	2	1	4	5	4	4	4	3	4	3	3	4	2	3	4	4	3	3	3	3	3	3	2	3	2	2	3	3	2	2	2	3	3	3	4	3
691	2	4	1	4	2	2	2	2	1	1	1	2	2	2	1	4	5	5	4	3	4	4	4	4	4	4	3	3	3	3	3	4	2	3	3	3	3	3	3	4	4	3	1	4	3	4	4	4	4
692	1	3	2	4	1	1	4	3	2	2	2	2	2	2	1	5	5	5	4	4	4	5	4	3	3	2	2	5	2	3	3	5	4	3	3	2	2	3	2	1	2	3	1	1	2	2	1	1	3
693	1	4	1	4	1	1	1	1	1	1	1	2	2	2	1	5	5	5	5	3	3	3	5	3	1	5	5	5	5	5	5	4	5	5	5	1	1	1	1	1	1	3	1	3	1	1	1	1	3
694	2	4	1	4	1	1	2	2	2	2	4	2	2	2	2	4	4	3	3	3	3	3	3	3	4	4	4	4	4	4	4	3	2	3	3	3	3	3	3	4	3	2	2	3	4	3	3	4	3
695	1	4	1	4	2	1	2	2	2	1	1	2	2	2	1	5	5	5	5	5	5	4	4	4	3	3	3	3	3	3	4	3	3	3	3	3	3	3	3	3	3	3	4	4	4	4	4	4	3
696	2	4	1	4	2	2	2	1	1	1	1	2	1	1	1	3	3	3	3	3	2	4	3	3	3	3	3	3	3	3	3	3	3	3	3	3	3	3	3	3	3	3	3	3	3	3	3	3	3
697	1	4	1	4	2	1	2	3	2	1	1	1	2	2	1	4	4	4	4	3	4	3	2	3	3	4	4	4	4	3	4	3	3	4	4	4	4	4	4	4	4	2	2	2	3	4	4	3	4
698	1	4	1	4	2	2	1	2	2	1	1	2	2	1	1	5	5	5	3	3	3	4	3	2	4	5	4	4	4	4	4	3	3	4	3	2	4	2	3	5	4	2	2	4	4	4	4	4	2
699	2	4	1	4	2	2	1	1	1	1	1	1	2	2	1	5	5	4	4	4	4	4	4	3	4	4	4	4	4	4	4	4	4	4	4	4	4	3	3	4	4	4	4	4	4	4	4	4	4
700	1	3	2	4	2	2	4	3	2	4	2	2	2	2	1	4	4	5	4	5	3	4	4	3	3	3	3	3	3	3	4	3	3	3	3	2	3	1	1	2	3	2	2	2	4	4	3	2	2
701	1	4	1	4	2	2	2	1	1	1	1	2	2	2	1	5	5	5	5	5	5	5	4	4	4	4	4	4	4	4	4	3	4	4	4	3	3	3	3	3	3	3	3	3	3	3	4	3	3
702	1	4	1	4	2	1	3	3	2	4	4	2	2	2	1	5	5	5	5	5	3	5	5	3	4	4	4	4	4	4	5	4	5	5	4	5	4	4	3	5	4	4	4	5	4	5	4	4	5
703	2	4	1	4	2	2	3	2	1	1	1	1	2	2	1	5	5	5	4	3	3	3	3	4	3	2	2	3	3	3	3	3	4	3	2	3	2	2	2	2	2	2	2	3	4	3	4	2	4
704	1	4	1	4	2	2	1	2	1	1	1	1	2	2	2	4	5	4	4	4	3	3	2	4	4	4	3	3	4	4	4	3	2	2	3	2	2	2	2	4	3	2	2	4	4	3	3	4	2
705	1	4	1	4	2	1	1	2	1	1	1	2	2	2	2	3	3	3	3	3	3	4	3	3	3	3	3	3	3	3	3	3	3	3	3	3	3	3	3	2	3	2	2	3	3	3	3	2	2
706	2	4	1	4	2	2	1	3	2	1	1	1	2	2	1	4	4	4	4	3	3	4	4	3	3	4	4	4	3	3	3	4	3	3	3	3	5	3	3	4	2	2	2	4	4	4	3	4	2
707	2	3	2	4	2	2	1	1	1	1	1	2	2	2	2	5	5	5	5	4	4	5	3	3	3	5	4	3	3	3	3	3	3	3	3	1	5	1	3	5	4	1	1	5	5	3	3	1	1
708	2	4	1	4	2	2	3	2	2	2	2	2	2	2	2	4	4	4	4	3	2	4	2	4	3	3	3	3	3	3	3	4	4	3	3	3	3	3	3	4	4	3	3	3	4	3	3	3	3
709	2	3	2	4	2	2	2	2	1	1	1	1	2	2	2	4	5	5	3	4	3	4	4	5	5	5	5	5	5	5	5	5	5	5	4	3	3	3	3	3	3	1	1	1	1	1	1	1	1
710	2	3	2	4	2	2	2	2	1	2	1	2	2	1	1	5	5	4	4	4	3	3	3	3	4	5	5	4	4	5	5	3	1	3	3	3	5	3	3	4	4	3	2	4	5	4	4	4	3
711	1	4	1	4	1	2	3	5	3	6	6	1	1	2	1	4	4	4	4	4	3	4	4	3	4	3	3	4	3	3	4	4	3	3	3	3	3	3	3	4	3	3	3	3	3	3	3	3	3
712	1	4	1	4	2	1	4	1	1	2	2	1	2	2	1	5	5	5	4	3	3	4	3	4	3	3	3	3	3	3	3	3	3	3	3	3	3	3	3	1	1	1	1	1	4	4	4	1	1
713	2	3	2	4	2	2	2	2	2	1	1	1	2	2	1	5	4	3	4	4	3	4	3	4	4	4	4	4	4	4	4	4	4	4	4	4	4	4	4	4	4	4	4	4	4	4	4	4	4
714	2	4	1	4	2	2	3	2	2	2	2	2	2	1	2	4	5	3	3	3	3	3	3	3	3	3	3	4	3	4	3	3	3	3	3	3	3	3	3	4	3	3	2	4	4	5	4	5	3
715	2	4	1	4	2	2	3	1	1	4	1	2	2	2	1	5	5	5	5	4	5	5	5	5	3	3	4	4	4	4	4	5	3	4	3	3	3	3	3	2	3	3	2	3	3	3	4	3	3
716	2	3	2	4	2	2	2	2	2	1	1	1	2	2	1	4	4	4	3	4	4	4	4	4	3	4	3	3	3	3	4	3	3	4	4	4	4	4	4	4	4	4	4	4	4	4	4	4	4
717	2	3	2	4	2	2	1	2	1	1	1	2	2	2	2	4	5	4	2	4	5	5	4	2	3	3	3	3	3	3	3	4	1	4	1	3	3	3	3	4	3	2	4	4	4	4	4	4	4
718	2	3	2	4	2	2	3	3	2	2	2	2	2	2	1	3	4	3	4	3	3	3	3	3	3	3	3	3	3	3	3	3	3	3	3	3	3	3	3	4	3	3	3	3	3	3	3	4	3
719	2	3	2	4	2	2	2	2	2	4	4	2	2	2	1	5	5	5	5	4	3	3	3	2	3	4	3	4	4	4	4	4	3	3	3	3	4	3	3	1	1	2	2	3	3	2	3	2	2
720	2	4	1	4	2	1	1	1	1	1	1	2	2	2	1	5	5	4	5	4	2	2	3	3	4	4	3	4	4	3	4	4	4	4	3	3	3	3	4	4	3	2	2	4	4	4	4	4	2
721	1	3	2	4	2	2	1	1	1	1	1	1	1	1	1	5	4	4	5	4	3	5	4	2	5	5	5	5	5	5	5	3	3	4	4	3	3	4	3	5	4	4	3	4	4	4	4	5	5
722	2	4	1	4	2	2	2	3	3	2	2	2	2	2	2	5	5	5	5	5	5	5	5	4	4	4	4	4	4	4	4	4	3	3	3	3	4	3	3	4	3	3	3	4	4	5	4	5	4
723	2	3	2	4	1	1	3	3	2	2	2	2	2	2	1	4	5	5	5	5	5	5	4	5	4	3	3	3	3	3	3	5	3	3	3	3	3	3	4	4	3	4	3	3	4	4	3	3	4
724	2	3	2	4	2	2	2	2	1	1	1	2	2	2	1	4	4	4	3	3	3	4	3	4	3	3	3	3	3	3	3	4	4	3	3	3	3	3	4	3	3	3	3	3	4	4	3	3	3
725	2	4	1	4	2	2	2	1	1	1	1	2	2	2	1	4	4	4	4	3	3	4	2	3	4	4	4	4	4	4	4	3	4	3	3	2	3	3	2	4	3	3	2	4	4	4	4	4	4
726	2	4	1	4	2	2	2	2	1	1	1	2	1	1	2	4	5	4	4	4	2	4	4	4	4	4	4	4	4	4	4	4	4	4	4	3	4	3	3	4	4	2	4	4	4	4	4	4	4
727	2	3	2	4	1	2	3	2	2	2	2	1	2	2	2	4	5	5	4	3	4	4	3	5	3	3	3	3	3	3	4	3	4	3	3	3	3	3	3	3	5	3	3	3	4	4	4	5	5
728	1	4	1	4	2	2	1	1	1	1	1	1	2	2	1	4	4	4	4	4	2	4	2	4	4	3	4	4	4	4	4	3	3	4	3	3	4	2	2	4	4	2	1	4	4	4	4	4	4
729	1	3	2	4	2	1	1	2	2	1	1	2	2	2	1	4	5	5	5	5	3	4	5	3	5	5	5	5	5	5	5	5	2	5	5	5	5	5	5	2	1	1	1	1	3	3	3	2	2
730	1	3	2	4	2	1	2	3	6	1	1	2	1	1	1	4	4	4	4	4	4	4	4	4	4	4	4	4	4	4	4	4	4	4	4	4	4	4	4	4	4	4	4	4	4	4	4	4	4
731	1	4	1	4	1	1	1	2	2	2	2	2	2	2	1	5	5	5	5	5	3	5	5	5	4	5	5	5	5	5	5	5	5	5	5	5	5	5	4	4	4	5	4	4	4	4	4	3	4
732	2	4	1	4	2	2	1	2	1	1	1	2	2	2	2	5	4	3	3	3	2	4	3	4	4	3	4	4	4	4	4	3	4	4	4	4	4	3	3	3	3	1	2	4	4	3	4	4	3
733	2	3	2	4	2	2	1	1	1	1	1	2	2	2	1	5	5	3	2	3	2	2	2	3	3	3	3	3	3	3	3	3	3	3	3	3	3	3	3	1	3	1	1	3	3	3	3	1	1
734	2	4	1	4	2	2	2	2	2	1	1	2	2	1	2	5	5	5	4	4	4	4	3	4	3	3	3	3	3	3	5	4	3	3	3	3	3	3	3	4	3	3	3	3	4	3	4	3	1
735	2	3	2	4	2	2	1	2	1	1	1	2	2	2	2	3	4	2	3	3	3	3	3	3	3	3	3	3	3	3	3	3	3	3	3	3	3	3	3	3	3	3	3	3	3	3	3	3	3
736	2	4	1	4	2	2	2	2	2	2	1	2	1	1	2	4	5	4	4	4	4	4	3	2	5	5	5	5	5	5	5	4	4	5	5	3	5	3	5	5	5	2	4	5	5	5	5	5	5
737	1	4	1	4	1	1	3	5	5	2	4	2	2	2	2	4	4	4	3	4	3	3	3	3	4	4	4	4	4	4	4	4	4	4	4	4	4	4	4	4	4	4	4	4	4	4	4	4	4
738	2	3	2	4	2	2	2	2	1	1	1	2	1	1	1	4	5	5	4	4	3	4	3	4	3	3	4	4	4	4	4	4	3	3	3	3	3	3	3	4	4	3	2	4	5	4	5	4	2
739	1	3	1	4	2	2	1	1	1	1	1	1	2	2	1	4	4	4	3	3	3	3	3	3	3	3	3	3	3	3	4	4	4	3	3	3	3	3	3	3	3	3	3	3	4	3	3	3	4
740	2	3	2	4	2	2	2	1	1	1	1	2	2	2	2	4	5	5	5	4	3	5	3	4	4	4	4	4	4	4	4	2	3	3	3	2	3	1	2	3	3	2	2	3	4	4	4	4	4
741	2	3	1	4	2	2	2	1	1	1	1	1	2	2	1	5	5	5	5	4	2	3	4	3	3	2	2	4	3	3	4	3	3	3	3	3	3	3	3	3	3	3	3	3	3	3	3	3	3
742	2	3	1	4	2	2	2	3	1	1	1	2	2	2	2	4	5	4	3	3	3	4	4	4	3	3	3	5	4	5	3	4	3	2	2	3	4	2	2	4	4	2	1	2	3	4	4	5	5
743	2	3	2	4	2	2	2	2	2	4	4	2	2	2	2	5	5	4	3	3	3	4	3	3	4	3	3	4	3	3	3	3	3	3	3	3	3	3	3	4	3	2	2	3	3	3	3	4	2
744	1	4	1	4	2	1	2	1	1	1	1	2	2	1	1	5	5	4	5	4	3	5	3	4	4	3	4	4	4	4	4	3	3	3	3	3	3	3	3	4	4	3	3	4	3	4	4	4	4
745	2	3	1	4	2	2	2	2	1	1	1	2	2	1	1	4	4	4	3	3	3	4	3	3	4	4	4	4	4	4	4	4	4	4	4	4	4	4	4	4	4	4	4	4	4	4	3	3	3
746	1	3	1	4	2	2	2	1	2	4	4	2	2	2	1	4	5	5	4	4	4	5	4	5	1	1	1	1	1	1	1	1	1	1	1	1	1	3	3	1	1	1	1	1	1	1	1	1	1
747	2	3	1	4	2	2	2	2	1	1	1	2	2	1	2	4	4	4	3	3	3	3	3	4	4	3	3	3	4	3	4	2	3	2	2	2	3	2	3	4	3	2	2	2	4	3	4	3	3
748	1	3	1	4	2	2	1	2	2	1	1	2	2	2	1	4	5	5	5	5	4	5	4	4	3	3	3	4	4	4	3	4	2	3	4	3	3	3	3	4	2	2	2	3	3	3	2	2	2
749	2	3	1	4	2	2	1	1	2	1	1	2	1	1	1	5	5	5	5	5	5	5	4	5	5	5	5	5	5	5	5	5	5	5	5	5	5	5	5	5	5	5	5	5	5	5	5	5	5
750	2	3	1	4	2	2	1	2	1	1	1	2	2	2	1	4	5	4	3	3	3	3	3	3	3	3	3	3	3	3	4	2	3	3	3	3	3	3	3	3	4	3	2	4	3	4	4	4	4
751	2	3	1	4	2	2	2	2	1	1	1	1	2	1	2	4	4	4	4	4	3	4	4	4	4	3	3	3	3	3	4	3	3	3	3	3	3	3	3	4	4	4	4	4	4	4	4	4	4
752	1	3	1	4	2	1	1	2	1	1	1	1	1	2	1	5	4	4	3	3	3	5	4	5	5	4	4	5	4	4	5	3	4	4	4	4	4	4	4	2	3	1	1	3	4	3	3	4	4
753	1	3	1	4	2	2	2	2	2	1	1	2	2	2	1	5	5	5	4	5	2	4	2	4	4	4	4	4	4	4	4	4	2	3	4	3	3	3	3	2	2	2	2	2	4	3	2	2	2
754	1	3	1	4	1	1	2	2	2	4	4	1	1	1	1	5	5	5	5	5	2	5	3	3	5	5	5	5	5	5	5	4	5	4	4	4	4	4	2	4	4	4	4	4	4	4	4	4	4
755	2	3	1	4	2	2	1	1	1	1	1	2	2	2	2	3	4	4	4	3	4	4	3	2	3	2	3	3	4	4	3	1	3	3	3	3	3	3	3	4	3	3	3	4	4	4	4	3	4
756	1	3	1	4	2	2	2	1	1	1	1	2	2	2	1	5	5	4	5	4	4	4	4	3	5	5	5	5	5	5	5	5	5	4	3	3	3	3	3	1	3	2	2	2	2	2	2	2	2
757	1	3	1	4	1	2	1	2	2	1	1	2	2	2	2	4	5	3	4	3	2	3	4	5	4	4	3	4	3	4	4	4	3	3	2	3	4	4	3	3	3	4	4	5	5	5	5	5	5
758	2	3	1	4	2	2	2	2	1	1	1	2	2	2	2	5	5	5	5	4	4	4	4	3	4	4	4	4	4	4	4	3	3	4	4	3	3	3	3	4	4	3	4	5	5	5	5	5	3
759	1	3	1	4	2	2	1	1	1	1	1	2	2	2	2	5	5	5	5	5	3	5	5	3	5	5	5	5	5	5	5	5	5	5	5	5	5	3	3	1	3	1	1	3	3	3	3	1	1
760	2	3	1	4	2	2	4	3	1	4	4	1	2	2	1	4	5	4	4	4	3	3	4	3	4	4	4	4	4	4	4	4	4	4	4	4	4	4	4	3	4	4	4	4	4	4	4	4	4
761	2	3	1	4	2	2	2	2	2	1	1	2	2	2	1	3	5	4	5	4	3	2	2	4	3	3	3	3	3	3	4	3	3	3	3	3	3	3	3	4	3	2	2	4	2	2	4	2	4
762	2	3	2	4	2	1	3	2	1	2	4	1	1	1	1	5	5	5	5	5	3	5	5	5	5	5	5	5	5	5	5	3	3	3	3	3	3	3	3	3	3	3	2	4	3	2	3	4	4
763	1	3	1	4	2	1	1	2	2	2	2	2	1	1	1	5	5	5	5	5	3	5	5	3	5	5	5	5	5	5	5	3	5	5	5	5	5	5	5	5	5	5	5	5	5	5	5	5	5
764	2	4	1	4	2	1	2	2	2	4	1	2	2	2	1	4	5	4	4	3	4	4	3	4	4	4	4	4	4	4	4	3	3	4	3	3	3	3	3	3	3	2	2	3	4	4	4	4	4
765	2	4	1	4	2	2	2	1	1	1	1	2	2	2	1	5	5	3	3	3	3	4	3	3	3	4	4	4	3	3	3	2	2	3	3	2	3	2	2	2	2	2	2	3	3	3	3	3	3
766	1	3	1	4	2	2	3	2	3	4	4	1	2	2	1	5	4	4	4	4	4	4	4	4	4	4	4	4	4	4	4	4	4	4	4	4	4	4	4	4	4	4	4	4	4	4	4	4	4
767	1	3	1	4	2	2	2	1	1	2	6	2	2	2	2	4	4	4	4	4	3	4	3	3	3	3	3	3	3	3	4	3	3	3	3	3	3	3	3	4	3	4	3	3	3	3	3	3	3
768	1	2	1	6	2	2	2	2	1	1	1	1	2	2	1	4	4	4	4	3	4	4	4	4	4	4	4	4	4	3	4	4	4	4	3	4	4	4	4	4	4	4	4	4	4	4	4	4	3
769	1	3	2	4	2	2	3	2	2	4	4	2	2	2	2	5	3	3	4	4	3	5	4	3	4	4	4	4	4	4	4	4	4	4	4	4	4	4	4	4	4	4	4	4	4	4	4	4	4
770	2	3	1	4	1	1	2	2	2	2	2	1	1	1	1	5	5	5	5	5	5	5	5	5	5	5	5	5	5	5	5	5	5	5	5	5	5	5	5	5	5	5	5	5	5	5	5	5	5
771	2	4	1	4	2	2	2	3	1	1	1	2	1	1	1	4	4	4	4	3	3	3	4	4	4	4	4	5	5	4	4	4	4	3	4	4	4	3	3	4	4	4	3	4	4	4	4	4	3
772	2	4	1	4	2	2	1	1	2	2	1	2	1	2	1	5	5	5	5	3	5	4	4	5	3	3	3	4	3	3	4	3	2	3	3	2	2	3	3	4	4	3	3	4	4	4	4	4	4
773	1	3	2	1	2	1	3	2	1	1	1	2	1	1	1	3	4	4	4	4	2	3	4	3	3	3	3	3	3	3	3	3	3	3	3	3	3	3	3	3	3	3	3	3	3	3	3	3	3
774	1	3	2	1	2	2	1	1	2	1	1	2	2	1	2	5	5	5	4	4	3	3	4	2	4	3	3	4	4	4	5	2	4	4	4	2	4	3	4	4	4	4	4	4	4	4	4	4	4
775	1	3	2	1	2	2	1	1	1	1	1	2	1	1	1	5	5	4	4	4	3	4	3	4	4	4	4	4	4	4	4	4	4	4	4	4	4	4	4	4	4	4	4	4	4	4	4	4	2
776	1	3	2	3	2	2	1	2	2	1	1	2	2	2	1	4	4	4	4	3	3	4	4	3	4	4	4	4	4	4	4	4	3	4	3	3	3	3	3	3	3	3	2	4	4	4	4	4	4
777	1	3	2	1	1	1	1	2	2	2	4	2	2	2	1	4	4	3	2	3	3	3	3	4	5	5	5	5	5	5	5	5	5	5	5	5	5	3	3	3	3	3	3	3	3	5	5	3	3
778	1	3	1	6	1	2	2	2	1	1	1	2	2	2	1	5	4	4	4	3	2	3	3	5	3	3	3	4	3	3	4	4	4	3	4	4	4	3	3	4	3	2	2	4	4	4	4	2	2
779	1	3	2	1	2	2	1	2	2	1	1	1	1	1	1	5	4	4	4	4	4	4	4	4	5	5	5	5	5	5	5	5	4	4	4	4	4	4	4	4	4	4	4	5	5	4	4	4	4
780	1	3	2	1	2	2	1	2	1	1	1	2	2	1	1	5	5	5	5	4	3	3	4	3	3	3	3	3	3	3	3	5	2	3	3	3	3	3	3	5	4	2	2	4	5	5	5	5	5
781	2	4	1	1	2	2	1	2	1	1	1	2	2	2	1	4	4	4	5	4	4	4	4	4	4	4	4	4	4	4	4	3	4	3	3	3	4	3	3	4	4	3	2	4	4	4	3	3	2
782	1	3	2	1	1	1	3	5	2	2	1	2	1	1	2	5	5	5	5	5	2	5	4	3	5	5	5	5	5	5	5	2	5	5	5	5	5	3	3	5	5	5	5	5	5	5	5	5	5
783	1	3	2	1	2	2	3	3	3	2	2	1	1	1	1	5	5	5	5	5	5	5	5	3	4	4	4	4	4	4	4	4	4	4	4	4	4	4	4	4	4	4	4	4	4	4	4	4	4
784	1	4	1	1	2	1	1	1	1	1	1	1	2	2	1	5	5	5	5	4	4	4	5	4	4	4	4	4	4	4	5	3	3	4	4	4	4	4	4	4	4	4	4	4	4	4	4	4	4
785	2	2	1	1	2	2	1	1	1	1	1	1	2	2	1	4	5	5	5	4	3	4	4	3	3	3	3	3	3	3	3	3	3	3	3	3	3	3	3	2	2	2	2	2	2	2	2	2	2
786	1	2	1	1	2	1	2	2	2	1	1	1	2	2	2	4	5	4	4	4	2	4	4	3	4	4	4	4	4	4	4	4	4	4	4	4	4	4	4	4	4	4	4	4	4	4	4	2	4
787	1	3	2	1	2	2	2	3	2	2	1	1	2	2	1	4	4	4	4	4	4	4	4	4	3	3	3	3	3	3	4	2	4	2	3	3	3	3	3	4	3	2	2	3	3	2	2	2	2
788	1	4	1	1	2	2	3	2	1	1	1	2	2	2	1	5	5	4	4	4	3	4	3	4	3	4	4	4	4	4	4	4	4	4	4	2	3	2	2	2	3	2	2	2	3	2	2	2	2
789	2	2	1	1	2	2	1	2	2	1	1	2	2	2	1	5	5	4	4	4	4	4	4	3	3	3	3	4	3	3	3	3	3	4	3	3	3	3	3	3	3	3	3	3	3	3	3	4	4
790	1	3	2	1	2	1	1	2	2	1	1	2	2	2	1	5	5	5	5	5	2	5	5	2	5	5	5	5	5	5	3	4	5	5	3	3	3	1	1	4	2	2	2	3	3	3	2	2	1
791	1	3	2	1	2	2	2	2	2	2	1	1	2	2	2	4	4	4	3	3	3	3	4	4	4	3	4	4	3	3	5	4	3	3	3	3	4	3	2	2	3	2	2	4	4	4	3	2	1
792	1	2	1	1	1	1	4	5	3	4	4	2	1	1	1	5	5	5	5	5	5	5	5	5	5	5	5	5	5	5	5	5	4	5	5	3	3	5	3	5	3	4	3	4	4	5	3	4	5
793	2	2	1	1	1	1	4	6	5	3	2	1	2	2	1	5	5	5	5	5	3	5	5	4	4	4	3	3	3	3	3	5	5	4	3	4	4	4	4	1	2	2	3	3	4	3	2	2	2
794	1	3	2	1	2	2	3	2	2	1	1	2	2	2	2	5	5	5	4	4	3	4	3	3	3	2	2	2	2	2	2	3	3	2	2	2	2	2	2	2	2	3	2	2	2	2	2	2	2
795	1	4	1	1	2	1	1	2	2	1	1	1	2	1	1	5	4	5	5	5	4	5	5	5	5	5	3	4	4	4	3	4	4	4	4	3	4	3	4	4	4	4	4	4	4	3	4	4	4
796	1	3	2	6	2	1	1	1	1	1	1	1	1	1	1	5	5	5	5	5	5	5	3	3	3	3	3	1	1	1	1	1	1	5	5	5	1	1	1	5	5	5	5	5	5	5	5	5	5
797	1	3	2	1	2	1	2	2	2	2	2	2	1	2	1	5	4	5	4	4	4	4	4	4	3	3	3	3	3	3	4	3	4	3	3	3	3	4	3	2	3	2	2	2	2	2	3	3	3
798	2	2	1	1	2	2	2	3	3	1	1	2	2	2	1	4	5	4	4	4	4	4	4	4	4	4	4	4	4	4	4	2	4	3	3	3	3	3	3	3	3	3	3	3	3	3	4	2	2
799	1	2	1	1	2	2	2	1	2	2	2	2	2	2	1	4	4	4	4	4	4	4	4	3	4	3	3	3	3	3	3	4	4	4	4	4	4	4	4	4	3	4	2	3	3	3	3	2	3
800	1	3	2	1	2	1	1	1	1	1	1	1	2	2	1	5	5	5	5	3	2	3	3	4	3	4	4	4	4	4	4	3	3	3	3	3	3	3	3	4	3	3	3	3	4	3	4	3	3
801	1	4	1	1	2	1	2	1	1	1	1	1	2	2	1	4	5	4	4	4	3	3	4	4	4	4	4	4	4	4	4	4	4	4	4	4	4	4	4	4	4	4	4	4	4	4	4	4	4
802	1	2	1	1	2	2	2	1	3	1	1	1	2	2	2	5	5	4	5	5	5	4	3	4	4	4	4	5	4	4	4	3	4	4	4	3	4	3	3	2	3	1	1	3	3	3	4	2	1
803	2	4	1	1	2	2	2	3	4	4	4	2	2	2	2	4	5	4	3	3	3	3	3	4	4	4	4	4	4	4	4	4	4	4	4	4	4	4	4	4	4	4	4	4	4	4	4	4	4
804	1	3	1	1	1	2	3	6	5	2	4	1	2	2	1	5	5	5	5	4	4	5	4	2	4	4	4	4	4	4	4	4	4	2	3	3	3	3	3	4	3	2	2	4	4	3	3	4	2
805	2	4	1	1	2	2	2	2	2	6	6	1	2	2	2	4	4	3	4	4	3	4	2	3	3	2	3	4	3	4	4	4	4	2	3	3	3	3	3	3	4	4	4	3	4	4	5	4	2
806	1	2	1	1	2	2	1	5	4	2	1	2	2	2	1	4	4	4	4	4	4	4	4	4	4	4	4	4	4	4	4	4	4	4	4	4	4	4	4	4	4	4	4	4	4	4	4	4	4
807	2	2	1	1	2	2	3	2	3	1	1	2	2	2	2	5	5	5	4	3	3	3	3	5	5	5	3	5	5	5	5	3	4	3	5	3	4	3	2	3	4	2	3	4	4	3	3	4	2
808	1	3	2	1	2	1	2	2	1	1	1	1	1	2	1	4	4	5	3	4	3	3	4	3	3	4	3	4	4	4	4	4	4	4	4	4	4	4	4	4	4	3	3	4	3	3	3	3	3
809	1	3	2	1	2	2	1	1	1	1	1	2	2	2	1	5	5	5	5	4	5	5	5	5	3	3	3	3	3	3	3	3	2	3	2	1	2	1	1	3	3	2	2	3	3	2	2	1	2
810	1	3	2	1	2	2	1	2	1	1	1	1	2	2	1	5	5	5	5	5	3	3	3	3	3	2	3	3	3	3	3	5	3	3	3	3	3	3	3	2	2	4	4	4	4	4	4	5	2
811	2	4	1	1	2	2	1	1	1	1	1	1	1	1	2	5	5	4	4	3	3	4	4	2	4	5	4	5	5	5	5	2	1	3	4	3	4	3	3	2	3	2	2	5	5	5	5	5	2
812	2	4	1	1	2	2	2	2	2	4	4	2	2	2	1	4	5	5	4	4	3	4	4	3	4	4	4	5	5	5	5	3	4	4	3	3	3	3	3	4	4	4	2	4	4	4	4	4	4
813	2	4	1	1	2	2	2	2	2	1	1	1	2	2	1	4	5	4	4	3	3	5	5	2	5	5	5	5	5	5	5	3	2	4	5	2	5	2	4	5	5	2	2	5	5	5	5	5	5
814	1	4	1	1	2	1	3	2	2	2	2	1	2	1	2	4	4	4	4	4	3	4	3	4	4	4	4	4	4	4	4	4	4	4	4	4	4	3	3	2	4	3	3	3	4	4	4	3	4
815	2	4	1	1	2	2	1	1	1	1	1	2	1	2	1	5	5	4	4	3	3	3	4	4	4	4	4	4	4	4	4	2	4	3	2	1	3	2	2	2	3	2	1	1	2	1	2	3	1
816	1	4	1	1	2	1	1	5	3	1	1	1	1	1	1	5	5	5	5	5	5	5	5	5	5	5	5	5	5	5	5	5	5	5	5	5	5	5	5	5	5	5	5	5	5	5	5	5	5
817	2	4	1	1	2	2	1	1	1	1	1	2	2	2	1	5	5	5	5	5	5	5	5	5	5	5	5	5	5	5	5	2	2	3	3	2	3	3	3	4	4	4	4	4	4	4	4	4	4
818	2	4	2	1	2	2	2	3	2	1	1	2	2	1	1	4	3	4	4	3	4	4	3	2	4	3	4	4	2	2	4	4	4	4	4	4	3	2	2	2	2	2	4	4	4	4	4	2	4
819	1	4	1	1	2	1	2	1	2	1	4	2	2	2	2	5	5	5	4	4	3	4	3	3	3	3	3	3	3	3	4	1	1	1	3	1	4	1	1	1	1	2	2	4	4	3	2	2	4
820	1	3	1	1	2	2	2	5	2	2	1	2	2	2	1	3	5	5	3	2	2	3	2	3	2	2	2	3	3	3	4	3	3	3	3	3	3	3	3	3	3	3	3	3	3	3	3	3	4
821	1	3	2	1	1	1	3	2	2	4	2	2	2	2	1	4	4	5	4	3	2	3	4	3	4	3	3	4	4	4	4	3	3	3	3	3	3	3	3	4	4	3	3	4	4	3	3	4	3
822	2	4	1	1	2	2	3	2	2	4	1	2	2	2	2	5	5	4	4	3	3	3	3	4	4	4	4	3	3	3	3	4	1	3	3	3	4	3	3	2	3	3	3	2	2	3	4	3	3
823	1	4	1	1	2	2	1	2	2	1	1	2	2	2	1	4	4	4	4	4	3	4	3	4	4	4	4	4	4	4	4	4	4	4	4	4	4	4	3	3	3	4	3	3	3	3	4	4	4
824	1	3	2	1	2	2	2	2	1	1	1	2	2	2	1	4	4	3	4	3	2	2	2	5	4	4	4	4	4	4	4	4	4	3	4	3	3	3	3	4	4	2	3	4	4	3	3	4	1
825	2	4	1	1	2	2	2	2	2	1	1	1	2	2	2	5	4	3	4	3	3	3	4	3	4	3	4	4	4	4	4	2	3	3	3	2	2	1	1	2	2	3	2	3	3	3	3	3	3
826	1	3	1	1	2	2	2	2	2	1	1	2	2	2	2	3	3	3	3	3	3	3	3	3	3	3	3	3	3	3	3	3	3	3	3	3	3	3	3	3	3	3	3	3	3	3	3	3	3
827	2	4	1	1	2	1	2	2	3	1	1	1	2	2	2	5	5	3	4	3	3	4	4	4	4	4	4	4	4	4	4	4	4	4	4	4	4	4	4	4	4	4	4	4	4	4	4	4	4
828	2	4	1	1	2	2	1	2	2	1	1	1	2	1	2	4	4	4	4	3	3	4	4	3	4	4	4	4	4	4	4	3	3	3	3	3	4	3	3	3	3	3	3	4	4	4	4	4	3
829	2	3	1	1	2	2	2	3	2	1	3	2	2	2	1	5	4	4	4	4	4	4	4	4	3	3	3	3	3	3	3	3	3	3	3	3	3	3	3	3	3	3	3	3	3	3	3	3	3
830	2	4	1	1	2	2	2	2	1	1	1	1	2	2	2	4	5	3	3	4	3	4	4	5	3	3	3	4	4	4	5	1	2	3	3	3	4	2	4	2	2	1	1	4	4	3	3	4	2
831	2	4	1	1	2	2	2	2	2	1	1	2	2	2	2	4	4	3	3	3	3	4	3	3	3	3	3	3	3	3	3	4	4	3	4	4	4	2	3	2	2	2	2	2	4	3	3	2	2
832	2	4	1	1	2	2	2	1	1	1	1	1	2	1	2	5	4	4	4	4	3	4	4	2	4	4	4	4	3	4	4	2	4	4	4	3	3	3	3	4	2	4	2	4	4	4	5	4	2
833	1	3	1	4	1	1	1	3	6	5	2	1	1	1	1	5	5	5	5	5	3	5	5	5	5	5	5	5	5	5	5	5	5	5	5	5	5	5	5	5	5	5	5	5	5	5	5	5	5
834	2	3	1	1	2	2	2	2	2	1	1	2	1	1	2	5	5	3	3	4	4	4	4	4	4	4	4	4	4	4	4	4	4	4	4	4	3	3	3	3	3	3	3	4	4	4	4	3	3
835	2	4	1	1	2	1	2	2	2	1	1	2	2	2	1	5	4	5	5	4	3	4	5	5	4	4	4	4	4	4	4	4	3	4	4	4	3	3	4	4	4	4	3	4	4	3	4	4	4
836	1	4	1	1	2	2	2	3	1	1	1	2	1	1	1	5	5	5	5	3	3	3	3	5	5	5	5	5	5	5	5	4	5	5	4	3	5	4	3	5	5	3	3	5	5	4	5	5	5
837	1	3	1	1	2	2	2	3	1	2	2	2	2	2	2	5	5	5	5	5	5	5	5	5	5	5	5	5	5	5	5	5	5	5	5	5	5	5	5	5	5	5	5	5	5	5	5	5	5
838	1	4	1	1	2	1	3	3	3	2	2	2	2	2	1	4	4	4	4	4	3	3	3	3	4	4	4	4	4	4	4	3	3	3	4	2	3	3	3	4	4	2	2	3	3	4	4	4	4
839	1	4	1	1	2	2	3	1	1	1	1	2	2	2	2	2	5	4	3	3	3	3	3	3	3	3	3	3	3	3	4	3	2	2	2	2	2	1	1	1	3	1	1	4	4	4	4	4	3
840	1	4	1	1	1	1	3	1	6	4	4	1	2	2	2	4	5	4	3	3	3	2	3	3	3	3	3	3	3	3	3	3	4	3	2	2	2	2	2	2	2	2	2	2	3	3	3	3	3
841	1	2	1	1	2	1	2	3	2	1	1	2	2	2	1	5	3	5	5	5	3	5	3	4	3	3	3	3	3	3	4	4	4	3	3	2	3	2	2	4	3	2	3	3	3	3	4	4	4
842	2	4	1	1	2	2	3	2	2	4	4	2	1	1	1	4	4	4	4	2	2	3	3	3	3	3	3	3	3	3	3	3	3	2	3	2	2	3	3	3	2	2	2	3	3	3	2	4	3
843	1	4	1	1	2	2	2	2	1	1	1	2	2	2	2	5	5	4	5	5	5	5	5	5	5	5	5	5	5	5	5	5	5	5	5	5	5	1	1	1	1	5	5	5	5	5	5	5	5
844	1	4	1	1	2	2	2	1	1	1	1	2	2	2	1	3	4	4	3	3	4	2	1	3	5	4	4	4	3	4	4	3	2	3	2	3	3	2	1	2	4	2	2	3	4	4	4	2	2
845	2	3	1	1	2	2	3	2	1	2	1	2	2	2	2	4	5	4	3	3	2	4	2	2	2	3	3	4	4	3	4	4	4	3	3	2	2	2	3	4	4	3	2	4	4	4	3	2	3
846	2	4	1	1	2	2	3	2	2	4	4	1	2	1	1	4	4	3	3	4	2	2	2	4	4	4	4	4	4	4	4	4	4	4	4	4	4	3	3	4	4	4	4	4	4	4	4	4	4
847	2	4	1	1	2	2	2	2	2	1	1	2	2	2	2	4	4	4	3	3	3	3	3	3	4	4	4	4	4	4	4	3	3	3	3	3	3	3	3	3	3	3	3	3	4	4	4	4	4
848	2	3	2	1	2	2	3	2	2	2	2	2	2	2	2	5	5	5	5	5	5	5	5	5	5	5	5	5	5	5	5	5	5	5	5	5	5	5	5	5	5	5	5	5	5	5	5	5	5
849	1	2	1	1	2	2	4	1	1	1	1	2	2	2	1	5	5	4	4	4	2	4	2	1	4	4	4	4	4	4	5	4	4	5	5	4	5	5	5	3	4	3	2	5	4	4	4	4	4
850	2	2	1	1	1	2	3	3	3	2	2	1	2	2	1	4	4	4	4	4	3	4	3	3	4	4	4	4	4	4	4	4	4	4	4	4	4	4	4	3	4	4	4	4	4	4	4	4	4
851	2	2	1	1	2	2	2	2	2	2	2	2	2	2	1	3	4	3	3	2	3	2	3	2	3	3	3	3	3	3	3	3	3	3	3	3	3	3	3	3	3	3	1	1	3	3	3	3	3
852	1	2	1	1	2	2	3	2	2	1	1	2	1	1	1	4	5	4	4	4	3	4	4	3	4	4	4	4	4	4	4	4	4	4	4	4	4	3	4	4	4	3	4	4	4	4	4	4	4
853	1	3	1	1	2	2	3	2	1	4	1	2	2	2	2	5	4	5	4	5	4	5	3	5	4	3	3	3	3	3	4	3	4	2	3	3	4	3	3	4	4	2	2	3	4	4	4	4	2
854	2	2	1	1	2	2	2	2	2	1	1	2	2	2	1	4	5	5	4	4	5	4	5	5	4	3	3	4	4	4	4	2	3	3	2	2	2	2	2	4	2	2	2	3	4	3	4	4	3
855	1	2	1	1	2	1	3	2	2	1	1	2	2	2	1	5	5	5	5	5	3	4	3	4	5	5	5	5	5	5	5	3	2	4	3	3	3	3	3	4	4	3	3	3	4	3	3	4	4
856	1	2	1	1	2	2	2	3	3	4	4	2	2	2	2	4	4	3	4	3	2	3	3	2	3	4	4	4	4	4	4	4	3	3	3	3	3	3	3	2	2	2	2	3	3	3	4	2	2
857	2	3	1	1	2	2	3	2	1	1	1	2	2	2	2	5	4	4	5	4	4	5	3	4	4	4	4	4	4	4	4	4	4	4	4	4	5	4	5	5	5	4	3	4	5	5	5	5	5
858	1	2	1	1	2	2	1	1	2	1	1	1	2	2	1	4	5	5	4	3	3	3	4	3	5	5	5	5	5	5	5	4	4	4	3	3	3	3	3	2	4	2	2	5	5	5	5	2	2
859	2	2	1	1	2	2	3	2	2	1	1	2	2	2	2	4	5	3	3	3	3	2	2	2	3	3	3	3	3	3	3	2	2	2	2	2	2	2	2	2	2	2	2	2	2	2	2	2	2
860	1	2	1	1	2	2	1	5	1	2	1	2	2	2	1	3	4	4	3	3	3	3	4	4	3	3	3	3	3	3	3	1	2	2	1	1	2	2	1	2	2	2	2	2	2	2	2	4	2
861	1	2	1	1	2	2	4	2	1	2	2	2	2	2	1	3	3	3	3	3	3	3	3	3	3	3	3	3	3	3	3	3	3	3	3	3	3	3	3	3	3	3	3	3	3	3	3	3	3
862	2	2	1	1	1	2	1	2	2	1	1	2	2	2	1	4	5	5	5	4	4	4	3	4	3	3	3	3	3	4	4	3	2	3	3	2	3	2	3	2	3	2	1	3	4	3	4	2	1
863	2	3	2	6	2	2	3	2	2	1	1	2	2	2	1	4	5	5	4	3	4	4	4	4	5	5	5	5	5	5	5	5	3	4	5	5	5	5	5	3	3	3	3	3	4	4	4	4	3
864	1	3	2	1	2	1	2	2	1	1	1	2	2	2	1	5	5	5	5	5	2	4	5	3	5	5	5	5	5	5	5	3	4	3	2	2	4	3	3	2	3	2	2	4	5	4	4	2	2
865	1	2	1	1	2	2	1	3	1	1	1	2	2	2	2	4	4	3	3	3	3	3	2	3	5	5	5	5	5	5	5	4	3	4	5	3	5	4	4	5	5	2	2	5	5	5	5	5	5
866	1	2	1	1	2	1	1	1	3	1	1	1	2	1	1	5	5	5	5	5	5	5	3	4	5	4	4	5	5	5	5	2	5	5	5	5	5	2	3	3	3	4	3	4	5	5	5	5	5
867	2	3	1	1	1	1	2	5	2	2	1	2	2	1	2	4	4	4	3	3	3	3	3	3	3	3	3	4	4	4	4	4	4	4	4	4	4	3	3	3	4	3	3	3	3	3	3	3	3
868	1	4	1	1	2	1	2	2	2	1	1	2	2	2	2	5	5	4	4	4	3	4	3	2	3	3	3	3	3	3	4	2	2	1	1	1	1	1	1	1	1	1	1	1	1	1	1	1	1
869	1	2	1	1	1	1	3	3	5	2	5	2	2	1	2	5	5	5	5	3	3	4	4	5	5	5	5	5	5	5	5	5	5	5	5	5	5	3	3	4	4	3	4	4	4	4	4	5	5
870	1	4	1	1	2	1	2	2	2	1	1	1	2	1	1	4	4	4	4	4	3	4	3	4	4	4	3	4	4	4	4	4	4	4	3	3	3	3	3	4	4	3	2	4	4	4	4	2	4
871	1	4	1	1	2	1	2	1	1	1	1	2	2	1	2	5	5	5	4	3	3	4	5	5	5	5	5	5	5	5	5	2	2	3	3	2	5	1	2	2	5	2	2	5	5	5	5	4	2
872	2	2	1	1	1	2	3	3	2	2	2	2	2	2	2	4	4	5	4	4	3	4	4	2	5	5	5	5	5	5	5	4	4	5	5	4	5	5	4	4	4	1	2	5	5	5	5	4	4
873	1	4	1	3	2	1	2	3	2	2	2	1	1	1	2	4	4	4	4	4	3	4	3	2	4	4	4	4	4	4	4	4	4	4	4	4	4	2	4	4	4	2	2	3	2	2	4	2	2
874	1	4	1	3	1	1	3	6	5	3	3	2	2	2	2	5	5	4	4	4	3	4	3	4	5	5	5	5	5	5	5	5	5	4	4	3	3	3	3	2	3	3	2	3	4	3	3	4	3
875	1	3	1	3	2	2	1	2	2	1	1	1	2	2	1	5	5	5	5	3	3	3	3	3	3	3	3	3	3	3	3	3	3	3	3	3	3	3	3	3	3	3	3	3	3	3	3	3	3
876	1	4	1	6	2	1	2	1	1	1	1	1	1	1	1	4	4	5	5	5	4	3	4	1	3	4	4	4	4	4	4	4	4	4	3	3	3	3	3	1	1	1	1	1	4	4	1	1	1
877	1	2	2	1	2	1	3	1	3	2	1	1	1	1	1	5	5	5	5	5	4	5	3	3	4	4	4	4	4	4	5	5	5	5	5	5	5	5	5	5	5	5	5	5	5	5	5	5	5
878	1	2	2	1	1	1	2	4	2	2	2	2	1	1	2	3	5	5	3	3	3	4	3	4	3	4	4	4	4	4	4	3	3	3	3	3	4	3	3	3	3	3	3	3	3	3	3	3	3
879	2	4	1	1	1	2	2	4	5	1	1	1	1	1	2	4	5	4	4	4	3	5	4	3	4	4	4	4	3	4	4	4	4	4	4	4	4	3	3	4	4	4	4	4	4	4	4	4	4
880	1	3	1	1	2	2	1	3	1	1	1	1	2	1	2	5	3	4	4	3	3	3	3	5	3	3	4	4	4	4	5	2	3	4	3	2	3	3	3	5	3	3	2	3	4	4	3	3	3
881	1	2	2	1	2	2	1	2	2	1	1	1	2	2	1	4	5	5	4	3	2	4	4	2	5	5	5	4	4	4	4	5	4	5	4	5	4	5	4	4	4	5	4	4	5	5	5	5	5
882	1	4	1	1	2	1	3	3	3	4	4	2	2	2	2	5	5	4	5	4	2	3	3	3	3	3	3	3	3	3	4	3	3	4	3	3	3	2	2	4	2	3	2	3	4	4	4	4	4
883	2	4	1	1	1	1	2	2	2	2	2	1	1	1	1	5	5	4	4	3	1	5	3	3	4	5	5	5	5	5	5	3	3	5	5	5	5	3	3	4	4	4	3	4	5	5	5	5	5
884	2	2	2	1	2	2	2	2	2	5	1	2	2	2	2	4	4	4	4	4	2	4	3	4	4	4	4	4	4	4	4	4	4	3	4	3	4	3	3	3	3	3	3	3	4	3	4	3	3
885	1	4	1	1	1	1	2	2	2	4	4	2	1	1	1	3	3	5	4	4	3	4	3	3	4	3	3	3	3	3	4	3	4	4	3	3	4	3	3	1	2	2	3	3	3	3	3	3	3
886	2	3	1	1	1	1	1	2	2	2	2	2	2	2	1	5	5	5	5	3	4	5	5	5	3	3	3	3	3	3	3	4	4	3	3	3	3	3	3	4	3	3	3	3	3	3	3	3	3
887	2	3	1	1	2	2	3	2	6	2	2	2	2	2	2	5	5	4	4	4	2	4	4	2	4	4	4	4	4	4	4	4	3	4	3	3	4	3	3	4	4	2	2	4	4	4	4	4	4
888	1	3	1	1	1	2	4	1	1	1	1	1	2	2	1	4	5	5	5	4	3	5	5	5	3	3	3	3	3	3	2	2	1	1	1	1	5	4	3	3	3	1	1	1	1	1	1	1	1
889	2	3	1	1	2	2	2	2	2	1	1	2	1	1	1	4	4	4	4	3	3	4	4	4	4	4	4	4	4	4	4	4	4	4	4	4	4	4	4	4	4	4	4	4	4	4	4	4	4
890	2	4	1	1	1	1	2	2	3	4	4	2	2	2	1	5	5	5	5	5	2	5	3	1	5	5	5	5	5	5	5	5	4	4	5	5	5	5	5	5	5	3	3	3	3	3	3	3	3
891	1	2	2	1	2	1	2	1	1	1	1	2	1	1	1	5	5	5	5	5	5	5	5	5	5	5	5	5	5	5	5	5	5	5	5	5	5	1	1	4	4	4	4	4	4	5	4	5	4
892	1	4	1	1	2	2	3	2	1	1	1	1	2	1	2	3	4	4	3	4	2	3	3	3	3	4	2	4	4	4	4	1	4	4	4	3	2	2	3	1	2	1	1	3	4	2	2	4	4
893	2	3	1	1	2	2	2	2	2	1	1	2	2	2	2	5	5	5	4	4	3	4	2	3	4	4	4	4	3	4	4	4	4	4	3	4	3	4	4	4	4	3	3	4	4	4	4	4	4
894	2	4	1	1	2	1	3	3	2	2	2	2	2	2	1	4	4	4	4	4	4	4	4	4	4	4	4	4	4	4	4	4	4	4	4	4	4	4	4	4	4	4	4	4	4	4	4	4	4
895	2	3	1	1	2	1	1	3	3	4	4	2	2	2	1	5	5	5	5	4	2	5	5	4	5	5	5	5	5	5	5	3	5	5	5	5	5	5	5	5	5	5	1	5	5	5	5	2	2
896	1	2	1	1	1	2	2	5	2	2	6	1	2	2	2	4	4	4	4	4	4	4	4	4	4	4	4	4	4	4	4	4	4	4	4	4	4	4	4	4	2	3	2	4	4	3	4	4	4
897	1	3	2	1	2	1	1	2	1	1	1	2	2	2	2	4	5	5	4	4	3	4	3	3	3	3	3	3	3	3	3	3	3	3	3	3	3	3	3	3	3	3	3	5	5	5	5	5	5
898	2	2	2	6	2	2	2	3	3	1	1	2	2	2	1	4	4	4	3	3	2	3	2	4	4	4	4	4	4	4	4	4	4	4	3	3	3	3	3	2	4	1	1	4	4	3	3	1	1
899	2	3	1	1	2	2	2	2	2	2	6	2	2	1	1	4	4	4	4	3	3	3	3	3	4	4	4	4	4	4	4	3	3	4	4	3	3	3	3	4	3	3	3	4	4	4	3	4	3
900	1	2	1	1	2	2	2	2	2	1	1	1	2	2	2	5	5	5	5	4	4	5	4	5	4	4	3	4	3	3	4	2	2	3	2	1	2	2	2	4	3	3	2	3	3	3	3	3	3
901	2	2	1	1	2	1	2	2	2	4	4	2	2	2	2	3	4	4	3	3	3	3	3	3	3	3	3	3	3	3	3	4	3	3	3	3	3	3	3	4	3	2	1	3	3	3	3	3	3
902	2	3	2	1	2	2	1	1	1	1	1	2	2	2	1	4	4	4	4	3	2	3	3	3	3	3	3	4	3	3	4	5	4	3	3	3	4	3	3	4	2	1	2	4	3	4	4	1	1
903	2	3	2	1	2	2	2	2	2	1	1	2	2	2	2	4	5	5	4	3	3	3	3	3	5	5	5	5	5	5	5	3	3	4	3	3	4	3	3	4	4	2	2	4	4	3	4	2	2
904	2	3	2	1	2	2	2	2	1	1	1	2	2	2	1	4	4	4	4	3	3	3	3	3	3	3	3	4	3	3	4	4	4	3	3	3	4	3	3	4	2	1	1	4	3	4	4	2	2
905	1	3	2	1	2	2	2	2	2	1	1	2	2	2	1	5	3	4	4	4	4	4	3	3	4	4	4	4	4	4	4	3	3	3	2	2	3	2	3	4	3	3	3	4	4	4	4	4	4
906	2	3	2	1	2	1	2	1	1	1	1	1	2	2	1	5	5	5	5	4	4	4	3	3	4	4	4	4	4	4	4	3	3	3	3	3	3	3	3	3	4	3	4	4	4	4	4	4	4
907	1	4	1	1	2	2	2	1	1	1	1	1	1	1	2	4	5	5	5	4	3	4	4	3	5	5	5	5	5	5	5	3	3	3	3	1	3	3	3	4	4	2	2	2	3	3	3	4	2
908	2	3	1	1	2	2	3	3	2	1	1	1	2	2	2	4	5	5	4	4	3	3	4	4	3	3	3	3	3	4	5	3	3	3	4	4	3	3	3	4	3	3	3	3	3	3	3	3	3
909	1	4	1	1	2	1	1	1	1	1	1	1	2	2	1	5	4	5	5	4	5	5	5	5	2	2	1	1	3	2	4	2	1	1	1	2	2	3	3	2	1	2	2	2	4	3	3	3	3
910	2	2	2	6	2	1	2	1	2	1	1	1	1	1	1	5	5	5	5	5	3	4	4	4	4	4	4	4	4	4	4	4	4	4	4	4	4	3	3	3	3	3	3	3	3	3	3	3	3
911	1	4	1	1	1	1	1	2	1	1	1	1	1	1	1	5	5	5	5	5	5	5	5	5	5	5	5	5	5	5	5	5	5	5	5	5	5	5	5	1	1	4	3	1	2	2	3	4	3
912	2	2	2	1	2	2	3	2	1	2	1	2	1	1	1	4	4	4	4	4	4	4	4	4	4	4	4	4	4	4	4	4	4	4	4	4	4	4	4	4	4	3	3	4	4	4	4	4	4
913	1	4	1	1	2	2	3	2	2	1	1	2	2	1	2	4	4	3	4	3	3	3	3	3	3	4	3	4	4	4	4	3	3	2	3	3	3	3	3	3	3	3	3	4	4	4	4	4	4
914	1	2	2	1	2	1	2	2	2	4	4	2	2	2	1	5	5	4	5	4	2	5	5	3	3	3	3	3	3	3	3	3	3	3	3	3	3	3	3	5	5	5	5	5	5	5	5	2	5
915	2	2	2	1	2	2	3	3	3	2	4	2	1	1	1	4	4	4	4	3	4	4	4	3	4	3	4	4	4	4	4	4	4	4	4	4	4	4	4	3	3	2	2	4	4	4	4	4	4
916	1	3	2	6	2	2	2	1	1	1	1	2	2	2	1	2	5	5	5	4	5	5	3	4	4	4	4	4	4	4	4	1	1	2	2	1	2	1	1	4	4	2	2	2	3	2	2	2	2
917	1	3	2	1	2	2	1	2	1	1	1	1	2	2	1	5	5	5	5	5	5	5	5	5	5	5	5	5	5	5	5	5	5	5	5	5	5	5	5	5	5	5	5	5	5	5	5	5	5
918	2	2	2	2	2	2	3	2	3	4	6	2	2	2	1	4	4	3	3	3	2	2	2	2	4	4	4	3	3	3	4	3	4	3	3	3	3	3	3	2	2	3	2	3	3	2	4	4	2
919	1	1	2	1	2	2	4	2	1	2	2	2	2	2	1	4	5	5	5	4	4	5	4	3	5	5	5	5	5	5	5	3	4	4	4	3	4	3	3	5	5	2	2	3	3	3	3	2	3
920	1	1	2	1	2	2	3	2	1	1	1	1	2	2	1	4	3	4	4	3	2	3	2	2	3	3	3	3	3	3	4	4	2	4	2	2	3	2	2	2	3	2	1	3	3	3	3	2	2
921	2	2	2	1	1	2	3	5	5	4	4	1	1	1	2	4	5	4	3	4	4	4	3	3	3	1	4	4	4	4	4	4	5	3	4	4	4	4	3	5	5	3	3	5	5	5	5	5	5
922	1	1	2	1	2	2	2	2	1	1	1	1	2	2	1	4	5	5	4	3	1	4	3	3	2	2	3	3	3	3	3	4	2	4	4	4	2	2	2	1	1	3	2	2	1	1	2	2	2
923	1	1	2	1	2	2	1	1	1	1	1	2	2	2	1	4	4	5	4	3	3	3	3	3	4	3	3	3	3	3	3	4	4	3	4	3	3	3	3	5	4	2	4	5	4	4	4	3	4
924	1	1	2	1	2	1	2	1	1	1	1	2	2	2	1	4	5	5	5	5	2	5	4	4	5	4	4	5	5	5	4	5	4	3	4	3	4	3	4	2	4	2	2	4	5	5	5	5	2
925	1	1	2	1	2	2	2	2	1	1	1	1	2	2	1	5	4	4	5	4	4	4	4	4	4	4	5	5	5	5	5	4	4	4	4	3	3	3	3	2	2	2	2	3	3	3	3	2	4
926	1	1	1	1	2	2	3	1	1	4	4	2	2	2	1	4	5	5	5	4	3	3	3	3	3	5	4	5	4	4	4	5	4	4	3	3	3	3	3	3	3	3	1	3	3	3	3	1	3
927	1	3	2	1	1	1	2	4	4	4	4	2	2	2	1	5	4	4	5	4	4	5	4	4	4	3	4	4	4	4	4	3	3	3	3	3	3	3	3	4	3	4	3	4	3	4	3	2	1
928	1	1	2	1	2	1	2	1	1	1	1	2	2	2	1	5	5	4	4	5	2	4	4	4	4	5	5	5	5	5	5	4	4	3	4	2	4	4	3	1	4	2	2	5	5	5	5	2	2
929	2	2	2	1	2	2	1	1	1	1	1	2	2	2	1	4	5	5	5	5	3	5	3	4	2	3	3	3	3	3	4	4	3	4	4	2	3	2	2	1	1	2	1	2	2	3	3	1	1
930	1	1	2	6	2	2	2	1	1	1	1	2	2	2	1	3	4	4	4	4	4	3	3	3	3	3	3	3	3	3	4	3	4	3	3	3	4	3	3	3	3	3	3	3	4	4	4	3	3
931	1	1	2	1	2	2	3	2	2	2	1	1	2	1	1	4	5	5	4	4	2	4	3	2	2	3	3	4	4	4	4	4	4	4	3	4	4	3	2	4	4	4	4	4	4	4	4	4	3
932	2	3	2	1	2	2	2	1	2	1	1	1	2	2	2	4	4	4	4	4	2	4	2	4	3	3	3	3	3	3	4	3	3	3	3	3	3	3	3	2	2	2	2	4	4	4	4	4	4
933	1	3	2	1	2	2	1	1	1	1	1	2	1	1	2	3	5	4	3	4	3	4	3	4	2	3	3	3	3	3	5	3	3	3	3	3	3	3	3	3	3	3	3	4	5	5	5	4	4
934	1	4	1	1	2	1	3	1	1	4	4	2	2	2	1	4	4	5	4	4	2	3	3	3	4	4	4	4	4	4	4	3	3	3	3	3	3	2	2	2	2	2	2	4	4	4	4	4	3
935	2	2	2	1	1	2	4	4	6	2	3	1	2	2	2	4	4	4	4	4	4	4	4	4	4	4	4	4	4	4	4	4	4	4	4	4	4	4	4	4	4	4	4	4	4	4	4	4	4
936	1	4	1	1	2	2	2	2	2	1	1	2	2	2	2	5	5	5	5	5	4	5	4	2	3	3	3	3	3	3	3	3	2	3	2	2	2	2	2	2	2	2	2	2	2	2	2	2	2
937	2	4	1	1	2	2	2	2	3	1	1	1	2	2	2	4	5	5	4	4	4	4	4	4	4	4	3	4	3	3	5	3	3	4	3	2	3	3	3	4	2	1	1	3	4	3	3	3	1
938	1	4	1	1	2	1	2	2	2	2	1	2	2	2	2	3	4	3	2	3	3	2	3	4	4	4	4	4	4	4	4	2	2	4	4	3	4	3	4	3	4	3	2	4	4	4	4	4	2
939	1	4	1	1	2	2	1	3	2	1	1	1	2	2	1	4	4	4	4	4	4	4	4	4	4	4	4	4	4	4	4	4	4	4	4	4	3	4	3	4	4	3	4	4	3	4	4	4	4
940	1	4	1	1	2	1	3	2	4	1	1	2	2	2	1	4	5	3	3	4	4	5	3	5	3	2	2	1	2	2	3	1	1	1	1	1	2	1	1	4	1	1	2	2	3	2	1	4	2
941	1	1	2	6	1	2	3	2	2	2	2	2	2	2	1	4	4	4	4	5	3	4	3	5	3	3	3	4	4	4	5	3	4	4	4	4	4	2	2	2	3	4	2	2	5	3	4	4	3
942	1	4	1	1	2	2	1	1	1	1	1	2	2	2	2	4	5	5	4	4	3	3	4	2	3	3	3	4	4	4	4	3	3	3	3	3	3	2	3	2	2	2	2	3	3	3	3	2	2
943	2	4	1	1	2	2	1	1	1	1	1	1	2	2	2	5	5	5	5	5	3	5	5	3	4	4	5	5	5	4	4	4	4	4	4	4	4	2	4	2	4	2	2	4	4	4	4	3	2
944	1	4	1	1	2	2	2	1	1	1	1	2	1	1	2	3	3	4	4	4	3	3	3	3	3	3	3	4	4	4	4	4	4	4	4	4	3	3	3	3	3	3	3	3	3	3	3	3	3
945	1	3	2	6	2	2	1	2	1	1	1	2	2	2	1	5	5	3	5	5	4	5	4	5	3	3	3	3	3	3	3	5	5	3	3	3	3	3	3	5	3	3	3	3	3	3	3	3	3
946	2	4	1	1	2	2	1	2	2	1	1	2	2	2	1	4	4	4	3	3	3	3	4	3	3	4	4	4	4	4	4	3	3	3	3	3	3	2	3	2	3	2	2	3	4	3	4	2	2
947	2	4	1	1	2	2	2	2	1	1	1	1	2	2	2	4	5	4	4	3	4	4	3	4	5	5	5	5	5	5	5	3	3	3	4	3	4	3	4	4	4	1	1	4	4	4	3	2	2
948	1	2	2	1	2	1	1	1	1	1	1	2	2	2	1	3	4	4	4	4	4	4	4	4	4	4	4	3	3	3	3	3	3	4	3	3	3	3	3	3	3	1	1	1	1	1	1	1	1
949	2	4	1	1	2	1	1	2	3	2	2	1	1	1	1	5	5	5	5	5	3	5	3	5	5	5	5	5	5	5	5	5	5	4	4	3	3	3	4	3	3	5	5	5	5	5	5	5	3
950	1	4	1	1	1	1	2	2	2	6	5	2	2	2	2	4	5	5	5	4	2	3	4	5	3	3	3	3	3	3	5	4	3	4	1	2	4	1	1	3	3	4	3	3	3	3	4	4	1
951	1	1	2	1	2	2	3	3	2	4	4	1	2	2	1	5	5	5	5	5	5	5	5	5	5	5	5	5	5	5	5	5	5	5	3	3	3	3	3	4	4	3	3	4	4	4	4	4	4
952	1	1	2	6	2	2	3	5	2	4	4	1	1	2	1	5	4	3	3	4	3	3	4	4	3	3	3	3	3	3	5	3	3	2	3	3	3	3	3	4	4	4	2	3	4	3	3	3	3
953	1	3	2	1	2	2	1	2	1	1	1	2	2	2	2	5	3	4	4	4	3	3	3	3	4	4	4	4	4	4	4	4	2	3	4	3	4	3	3	5	3	2	2	4	4	4	4	4	4
954	1	4	1	1	1	2	4	5	7	4	4	2	1	2	1	4	5	4	4	2	2	3	4	4	5	5	5	5	5	5	3	5	5	5	5	5	5	5	5	1	1	2	2	1	3	4	1	1	1
955	2	3	1	1	2	2	2	1	2	1	1	2	2	2	1	4	4	4	3	3	3	3	3	3	2	2	3	3	3	3	3	1	1	1	1	1	2	1	2	4	3	2	2	4	3	3	4	4	2
956	2	4	1	1	2	2	2	2	1	1	1	2	2	2	2	4	4	4	4	3	3	4	4	4	4	4	3	4	4	4	4	4	4	4	4	4	4	4	4	3	2	2	2	4	4	4	3	3	3
957	1	4	1	4	2	1	2	2	2	1	1	2	2	1	2	4	4	4	4	4	3	4	4	3	3	4	4	4	4	4	4	4	4	4	4	4	4	4	4	3	3	3	2	2	3	3	3	2	2
958	2	3	1	4	2	2	3	2	2	1	1	1	1	1	1	5	5	5	5	4	2	2	3	3	5	5	5	5	5	5	5	4	4	5	5	5	5	5	5	5	5	5	5	5	5	5	5	5	5
959	1	2	2	6	1	2	3	4	3	2	2	1	1	1	1	5	5	5	5	5	3	5	4	5	5	5	5	5	5	5	5	5	5	5	5	5	5	5	5	5	5	5	5	5	5	5	5	5	5
960	1	4	1	1	2	2	3	4	6	4	2	1	1	2	1	5	5	5	5	5	4	5	5	5	3	3	3	3	3	3	5	2	1	3	2	3	3	3	4	1	1	4	1	3	3	1	1	1	1
961	1	3	2	1	2	1	2	1	1	1	1	2	2	1	1	4	4	5	4	3	3	4	4	3	4	4	4	4	4	4	4	4	3	4	3	3	3	3	3	2	3	3	2	3	3	2	2	3	3
962	1	1	2	1	2	2	4	3	2	2	2	1	2	2	1	4	4	4	4	4	4	3	3	3	4	3	3	4	4	4	4	4	3	3	3	3	3	3	3	2	3	2	2	2	3	4	3	3	4
963	1	4	1	1	2	1	2	2	2	1	1	2	2	1	2	4	5	5	5	5	3	5	4	4	4	4	4	4	4	4	5	5	5	5	5	5	4	4	4	3	4	5	5	5	5	5	5	5	5
964	2	4	1	1	2	2	2	2	1	1	1	2	2	2	2	5	5	5	5	4	3	4	4	4	5	5	5	5	5	5	5	4	3	5	5	5	5	3	3	2	5	4	3	5	5	5	5	3	3
965	2	4	1	1	1	2	3	1	1	4	4	2	2	2	2	5	5	4	3	3	4	3	3	4	3	3	3	3	3	3	3	1	1	3	3	1	1	1	3	1	1	1	1	1	3	2	3	1	1
966	2	3	1	1	2	2	2	2	2	4	4	2	1	1	1	5	5	4	5	4	3	4	4	3	3	3	3	3	3	3	4	3	3	4	3	3	3	3	3	4	4	3	3	3	3	3	3	3	3
967	1	3	2	1	2	1	3	2	2	1	1	2	2	2	1	4	5	4	4	3	3	2	3	2	3	3	3	3	3	3	5	4	3	4	5	3	3	3	3	3	3	3	1	3	3	5	4	3	1
968	1	3	2	1	1	1	3	2	2	4	4	1	1	1	2	3	5	4	3	3	4	4	3	3	4	4	3	4	4	4	4	3	3	2	3	2	4	3	4	4	4	4	4	4	4	4	4	4	3
969	1	1	2	1	2	2	2	2	2	4	4	2	2	2	1	5	4	4	4	2	2	4	3	2	3	3	3	3	3	3	4	3	4	1	3	3	3	4	3	1	1	2	2	3	3	3	3	3	2
970	1	1	2	1	2	2	2	2	1	1	1	1	2	2	1	5	5	5	5	4	3	5	3	3	5	4	4	4	4	4	5	3	4	3	4	3	3	3	3	4	4	4	2	4	4	4	4	4	3
971	1	4	1	1	2	2	2	5	1	1	1	2	2	2	1	5	5	5	5	5	5	5	5	5	2	2	3	3	3	3	3	3	3	3	3	3	3	3	3	1	1	1	1	1	1	1	1	1	1
972	1	4	1	1	2	2	2	2	1	1	1	1	1	1	2	5	5	5	5	4	4	4	3	4	5	4	5	5	5	5	5	4	4	1	4	4	4	4	4	1	4	1	1	5	3	4	3	1	1
973	1	4	1	1	2	2	1	2	1	1	1	2	1	1	1	5	5	5	5	5	3	5	5	5	5	4	5	5	5	5	5	5	5	5	5	5	5	5	5	4	4	4	4	4	4	4	4	4	4
974	1	4	1	3	2	1	3	3	2	2	2	2	1	1	2	4	4	3	3	4	2	3	3	4	3	3	4	3	4	4	4	4	4	4	4	3	3	3	3	2	4	4	2	4	4	4	4	4	4
975	1	4	1	3	2	2	2	2	1	1	1	2	2	2	2	5	5	5	5	5	3	3	3	3	5	5	5	5	5	5	5	5	5	5	5	5	5	5	5	1	1	1	1	1	1	1	1	1	1
976	1	4	1	3	2	1	2	2	1	1	1	1	2	2	2	4	5	4	5	5	3	2	4	4	4	4	4	4	4	4	4	3	4	3	4	2	4	2	2	3	3	3	3	4	4	4	4	4	4
977	1	4	1	3	2	2	2	2	1	1	1	2	2	2	1	4	4	4	4	4	3	4	4	4	4	4	4	4	4	4	4	4	2	3	3	2	4	2	3	4	4	2	2	3	4	3	3	3	3
978	1	4	1	4	1	2	4	7	7	4	4	1	1	1	1	5	5	5	5	5	5	5	5	5	3	3	3	3	3	3	3	3	3	3	3	2	1	2	2	2	2	2	2	2	2	2	2	2	2
979	1	4	1	4	2	2	2	2	2	1	1	2	2	2	2	4	4	4	4	4	4	4	3	4	5	5	5	5	5	5	5	5	3	3	3	3	3	3	3	2	4	4	3	4	4	4	4	4	4
980	2	4	1	4	2	2	1	2	1	1	1	1	2	2	1	4	4	3	3	3	3	3	3	3	3	3	3	3	3	3	3	3	3	3	3	3	3	3	4	3	3	3	3	3	3	3	3	3	3
981	2	4	1	1	2	2	1	1	2	1	1	2	2	2	2	4	4	4	4	4	4	4	4	4	4	4	4	4	4	4	4	4	4	4	4	4	4	4	4	4	4	4	4	4	4	4	4	4	4
982	1	3	2	1	1	1	3	5	4	2	4	2	2	2	2	5	5	5	4	4	4	3	3	4	4	4	5	5	4	4	4	5	4	4	3	3	3	3	3	2	3	2	2	2	4	4	4	2	2
983	1	4	1	1	2	1	2	3	1	4	4	2	1	1	2	4	5	4	4	4	3	3	3	3	5	5	5	5	5	5	5	4	3	3	4	4	4	4	3	3	3	3	3	4	5	4	3	3	3
984	1	2	2	1	1	1	3	3	2	4	2	2	2	2	1	4	4	4	4	4	4	4	4	4	4	4	4	4	4	4	4	4	4	4	4	4	4	4	4	4	4	4	4	4	4	4	4	4	4
985	1	4	1	1	2	2	1	2	1	1	1	1	2	2	2	5	5	5	5	4	3	3	3	3	3	3	3	3	3	3	4	2	2	2	2	2	3	2	2	2	3	2	2	2	3	3	3	3	3
986	1	1	2	6	2	2	1	2	2	1	1	2	2	2	1	3	3	3	3	3	3	3	3	3	3	3	3	3	3	3	3	3	3	3	3	3	3	1	3	3	3	3	3	3	3	3	3	3	3
987	2	4	1	1	2	2	1	1	1	1	1	2	1	1	1	4	5	4	4	4	3	3	3	3	4	4	4	4	4	4	3	3	2	3	3	3	4	4	3	4	3	3	3	3	4	4	4	5	4
988	1	4	1	1	1	1	2	5	5	2	4	2	2	2	1	5	5	5	5	4	3	5	5	5	4	4	4	4	4	4	5	3	4	4	4	3	3	4	4	4	3	3	4	3	4	4	4	1	3
989	2	4	1	1	2	2	2	3	3	1	6	1	2	2	2	4	4	3	4	3	3	3	3	3	4	4	4	4	4	4	4	4	4	4	4	3	4	3	3	4	4	2	2	3	4	3	4	4	2
990	2	4	1	1	2	2	1	1	1	1	1	2	2	1	2	4	4	3	3	3	2	3	2	3	4	3	3	4	3	3	3	3	2	3	2	2	3	2	3	2	3	2	2	3	4	2	3	4	2
991	1	4	1	1	2	2	2	3	3	1	1	2	2	2	2	5	5	5	4	3	3	4	3	3	4	4	4	4	4	4	4	2	2	3	3	3	4	3	3	3	3	2	2	1	4	2	1	2	2
992	1	4	1	1	2	2	2	1	1	1	1	2	2	2	1	5	5	5	4	5	3	4	3	4	4	3	3	3	3	3	4	3	4	3	4	4	3	2	2	4	4	2	2	2	3	2	2	2	2
993	1	4	1	1	2	2	1	1	1	1	1	2	2	2	2	3	4	4	3	3	3	3	4	1	4	4	4	4	4	4	4	1	1	3	3	1	5	1	1	1	1	1	1	1	1	1	1	1	1
994	1	4	1	4	2	2	2	2	2	1	1	2	2	2	2	5	5	5	5	4	1	5	1	1	5	5	5	5	5	5	5	4	4	4	5	5	5	5	5	2	1	1	1	4	5	5	5	5	5
995	1	3	2	1	1	2	4	6	3	3	6	1	1	1	1	4	5	5	4	4	4	4	4	2	3	4	5	3	3	3	4	3	4	3	3	3	3	3	3	2	2	3	2	4	3	4	4	4	4
996	1	1	1	5	2	1	2	3	2	1	1	1	2	2	1	5	5	5	5	5	3	3	3	5	5	5	5	5	5	5	5	3	5	5	3	3	4	3	3	5	4	3	3	3	4	4	4	4	4
997	1	1	1	5	2	1	3	4	4	2	5	1	2	2	1	3	4	5	5	3	3	3	4	4	4	4	3	3	3	3	4	3	3	3	3	3	3	3	3	4	3	3	3	3	3	3	3	2	1
998	1	1	1	1	2	2	1	1	1	1	1	2	2	2	1	4	4	5	3	4	4	2	4	3	3	3	3	3	3	3	4	3	3	3	3	3	3	3	3	4	3	2	2	3	4	3	3	3	2
999	1	1	1	6	1	1	2	2	1	2	5	2	1	2	1	5	5	5	5	5	2	5	4	4	5	4	5	4	5	5	2	4	4	2	3	3	4	3	2	2	3	4	1	3	4	4	3	4	4
1000	1	1	1	3	1	1	2	6	6	3	3	1	2	2	1	4	5	4	4	4	3	3	4	3	4	4	4	5	5	5	5	5	5	5	5	3	4	4	4	3	4	4	4	5	5	5	5	4	5
1001	1	1	1	4	2	2	3	3	2	4	3	1	2	1	1	5	4	4	4	3	3	3	4	3	4	4	4	4	4	4	5	4	4	4	3	3	3	3	3	2	3	2	2	3	4	4	4	4	2
1002	1	1	1	1	2	1	1	1	1	1	1	2	2	1	1	5	5	2	4	3	4	4	4	4	4	3	3	4	3	3	5	2	2	3	3	3	3	2	3	3	3	3	2	4	3	4	4	4	4
1003	2	1	1	5	2	2	1	2	2	1	1	1	2	2	1	5	5	5	5	4	4	2	3	2	5	5	5	5	5	5	5	5	5	5	3	3	4	3	5	5	4	3	3	4	4	4	4	3	2
1004	2	1	1	5	2	2	1	2	1	1	1	1	1	1	1	4	4	4	4	2	2	2	2	3	3	3	4	4	3	3	4	4	4	3	3	2	3	3	3	4	3	3	3	4	4	3	4	4	2
1005	1	1	1	1	2	1	1	2	1	1	1	1	2	2	1	5	5	4	3	3	3	4	3	2	3	3	3	3	3	3	4	4	4	3	4	3	4	3	3	1	3	1	1	2	4	3	3	2	2
1006	2	1	1	1	1	1	2	1	3	4	4	1	1	1	1	5	5	5	5	5	3	5	5	4	4	3	4	4	4	4	4	5	4	4	4	4	4	3	3	5	4	4	3	4	4	4	4	4	3
1007	1	1	1	1	1	2	3	6	6	3	2	1	2	2	1	5	5	4	4	4	2	4	4	4	4	4	4	4	4	4	4	4	2	2	2	2	2	4	2	2	2	4	2	2	4	2	2	2	2
1008	1	1	1	5	1	1	1	2	3	4	4	1	1	1	1	5	5	5	5	5	3	5	5	2	5	5	5	5	5	5	5	5	5	5	5	5	5	5	5	5	5	5	5	5	5	5	5	5	5
1009	1	1	1	1	2	2	3	2	1	4	4	1	1	1	1	5	5	5	4	4	2	3	2	3	4	4	4	4	4	4	4	3	3	4	4	4	4	3	3	2	3	3	3	4	4	4	4	2	2
1010	1	1	1	1	2	2	2	2	2	1	1	2	1	1	1	5	5	5	5	5	5	5	5	4	5	5	5	5	5	5	5	5	5	5	5	5	5	5	5	5	5	3	3	5	5	5	5	3	3
1011	1	1	1	6	2	2	2	2	1	1	1	2	2	2	1	5	5	5	5	5	3	5	5	5	3	3	3	3	3	3	3	3	3	3	3	3	3	3	3	1	4	1	1	4	3	4	5	1	1
1012	2	1	1	1	2	2	3	2	2	4	4	2	1	1	1	4	5	4	4	3	3	3	3	3	4	4	4	4	4	4	4	4	4	4	4	4	4	3	3	2	4	3	2	4	4	4	4	2	2
1013	1	1	1	1	2	1	2	3	2	1	1	2	2	2	1	5	5	5	5	4	3	3	5	5	5	5	5	5	5	5	5	5	4	4	3	3	4	3	3	1	3	1	1	3	3	5	4	2	2
1014	1	1	1	1	2	2	1	3	2	1	1	1	1	1	1	5	5	5	5	5	5	5	5	5	5	5	5	5	5	5	5	5	5	5	5	5	5	3	3	5	5	5	5	5	5	5	5	5	5
1015	1	1	1	4	2	2	1	2	1	1	1	1	1	1	1	5	5	4	4	3	4	3	4	4	3	3	4	5	4	4	5	2	2	4	4	3	3	3	2	3	3	2	2	3	4	4	4	3	2
1016	1	1	1	1	2	2	1	2	1	1	1	1	2	2	1	5	5	5	5	3	4	5	4	4	3	3	4	4	3	3	2	4	4	2	3	3	4	3	3	4	3	2	2	4	4	2	4	2	2
1017	1	1	1	4	2	1	1	2	2	1	1	1	1	1	1	5	5	5	5	5	5	5	5	1	5	5	5	5	5	5	5	5	5	5	5	5	1	1	1	4	4	5	4	5	5	5	5	5	5
1018	2	1	1	2	2	2	2	1	1	1	1	1	2	2	1	4	4	4	4	3	4	5	3	4	4	3	4	4	4	4	4	4	4	4	4	3	4	3	3	2	4	2	2	4	4	3	4	2	2
1019	1	1	1	3	2	2	4	2	2	1	1	1	1	1	1	5	5	5	5	5	4	5	5	2	5	5	5	5	5	5	5	5	5	5	5	5	5	5	5	5	5	5	4	5	5	5	5	5	5
1020	2	1	1	1	1	2	2	2	2	4	5	1	2	2	1	5	5	4	4	3	2	3	3	3	3	4	3	3	3	3	3	4	2	3	2	2	3	3	3	2	3	2	2	3	3	3	3	4	4
1021	1	1	1	4	2	2	1	2	1	1	1	1	2	2	1	4	4	4	3	5	5	5	5	5	5	5	5	5	4	5	4	2	2	3	3	3	3	3	3	3	3	3	2	4	4	4	4	3	3
1022	2	1	1	1	2	2	1	2	1	1	1	1	2	2	1	5	5	5	3	3	3	3	3	3	4	4	3	4	4	3	4	2	1	3	3	3	4	2	3	4	3	1	2	3	4	4	4	3	2
1023	1	1	1	5	2	1	1	2	2	1	1	2	1	2	1	5	5	3	3	3	3	3	3	3	3	3	3	3	3	3	5	3	3	3	5	3	3	3	3	5	5	5	1	5	5	5	5	5	1
1024	1	1	1	1	1	2	2	2	2	1	1	2	2	2	1	4	4	4	4	4	2	3	2	2	4	2	4	4	4	4	4	4	4	4	2	2	4	2	2	4	4	2	2	2	2	4	4	4	4
1025	2	1	2	6	2	2	2	5	3	4	4	1	1	1	1	5	5	5	5	5	2	2	2	2	5	5	5	5	5	5	5	5	5	5	5	5	5	5	5	5	5	5	5	5	5	5	5	5	5
1026	1	1	1	5	1	1	3	5	4	2	5	1	2	2	1	4	4	4	4	3	3	3	3	4	3	3	4	3	3	3	3	4	3	3	3	2	3	3	3	3	3	3	3	4	3	3	2	2	2
1027	1	1	1	1	2	2	4	3	3	3	2	1	1	1	1	5	2	4	5	4	4	3	3	3	5	5	5	5	5	5	5	5	5	5	5	5	5	5	5	5	5	4	4	4	5	4	4	4	4
1028	1	1	1	1	1	2	3	3	3	4	4	2	1	1	1	5	5	5	5	5	3	4	5	3	4	5	5	4	4	4	5	5	5	5	5	5	5	5	5	5	5	3	3	5	5	5	5	3	3
1029	2	1	1	4	1	2	3	2	2	2	2	1	1	1	1	5	5	5	5	4	5	5	4	4	5	5	5	5	5	5	5	5	4	5	5	5	5	4	4	4	4	4	4	5	5	5	5	5	5
1030	2	1	1	4	1	2	4	5	2	3	2	2	1	1	1	5	5	5	4	4	3	4	3	5	5	5	5	5	5	5	5	5	5	5	5	5	5	5	5	5	5	5	5	5	5	5	5	5	5
1031	2	1	1	2	2	2	1	2	2	1	1	1	1	1	1	4	5	5	4	3	3	4	3	3	5	5	5	4	3	4	5	3	4	3	3	3	4	3	3	1	2	1	1	1	3	1	2	1	1
1032	2	1	1	4	1	1	2	2	2	4	4	2	2	2	1	4	4	4	3	3	3	4	4	3	3	3	3	3	3	3	3	4	4	3	3	3	3	3	3	2	3	3	3	4	4	4	4	4	4
1033	2	1	2	2	2	2	2	1	2	1	1	2	2	2	1	5	4	3	3	4	3	3	2	3	4	3	4	4	4	4	4	4	4	3	3	2	3	2	3	4	3	3	1	3	3	3	3	2	2
1034	1	1	1	4	2	1	2	2	1	1	1	1	2	2	1	4	5	5	4	4	4	5	5	4	5	4	4	5	4	4	4	4	4	4	4	3	3	3	3	3	4	4	1	2	3	3	3	4	4
1035	1	1	1	3	2	1	3	3	2	1	2	1	2	2	1	5	5	5	5	4	3	5	5	2	3	3	3	3	3	3	5	5	3	3	3	3	3	3	3	1	3	2	2	3	3	3	3	2	2
1036	1	1	1	6	2	1	3	5	3	4	2	1	1	2	1	5	5	5	5	4	3	4	5	4	5	5	5	5	5	5	5	5	4	4	5	4	4	3	3	1	4	1	2	3	5	5	4	3	3
1037	2	1	1	5	2	2	1	4	2	5	2	1	2	2	1	5	5	5	4	3	3	3	2	3	4	4	4	4	4	4	4	3	4	3	2	2	3	2	3	5	5	4	3	4	4	4	4	4	3
1038	2	1	1	6	1	2	2	4	4	4	4	2	2	2	1	5	4	5	4	4	5	4	3	4	4	4	4	4	4	4	4	4	4	4	4	4	4	4	4	4	4	4	4	4	4	4	4	4	4
1039	1	1	1	1	2	2	1	1	2	1	1	2	2	1	1	4	4	3	3	4	3	4	4	3	3	3	4	4	3	3	3	4	3	4	3	3	4	3	4	4	4	2	2	4	4	4	4	3	3
1040	2	1	1	5	1	2	3	5	4	4	4	1	2	2	1	3	3	3	3	4	3	3	3	5	3	2	3	3	2	2	3	4	4	4	3	3	3	4	4	2	3	2	2	4	3	2	3	3	3
1041	2	1	1	1	2	2	1	2	2	1	1	2	2	2	1	5	5	5	5	4	3	3	3	4	5	5	5	5	5	4	5	5	4	4	4	3	3	3	3	3	4	2	2	5	5	5	5	2	2
1042	1	1	1	4	2	2	2	2	2	1	1	1	2	2	1	5	4	4	4	3	3	4	4	3	3	4	4	3	3	3	4	3	4	3	3	3	3	3	3	2	3	2	2	2	3	3	3	3	3
1043	1	1	1	1	2	1	2	2	2	1	1	2	2	2	1	3	3	3	3	3	3	3	3	3	3	3	3	3	3	3	3	3	3	3	3	3	3	3	3	3	3	3	3	3	3	3	3	3	3
1044	1	1	1	1	2	2	2	1	1	1	1	1	1	2	1	5	5	5	3	3	2	4	4	3	5	5	4	4	5	3	5	2	4	4	3	3	4	3	3	4	4	2	1	4	5	5	4	4	4
1045	1	1	1	2	2	2	2	1	1	1	1	1	2	2	1	4	5	4	4	3	3	4	4	2	4	4	4	4	4	4	4	4	4	4	4	4	4	4	4	1	1	1	1	3	3	3	3	1	1
1046	2	1	1	6	2	2	1	3	1	1	1	1	1	1	1	5	5	4	5	3	2	5	3	3	5	5	5	5	5	5	5	5	4	5	4	4	4	4	3	5	3	4	5	5	5	5	5	4	4
1047	2	1	1	1	2	2	2	3	1	1	1	2	2	1	1	4	4	4	4	4	4	4	4	4	4	4	4	4	4	4	4	4	4	4	4	4	4	3	3	2	4	2	2	4	4	4	4	4	2
1048	1	1	1	1	2	2	1	1	1	1	1	1	1	1	1	5	5	5	5	3	3	4	3	2	5	5	5	5	5	5	5	2	4	3	5	4	4	1	2	4	4	5	4	5	5	4	5	5	5
1049	1	1	1	5	1	1	1	1	1	5	1	1	1	1	1	5	5	5	5	5	5	5	5	5	4	4	4	4	3	4	4	5	5	5	5	4	5	3	3	5	5	5	5	5	5	5	5	5	5
1050	1	1	1	1	2	2	1	2	1	1	6	2	2	2	1	5	5	5	4	5	5	5	5	4	5	5	5	5	5	5	5	5	5	5	5	5	5	5	5	5	5	5	5	5	5	5	5	5	5
1051	2	1	1	1	1	2	4	4	5	2	2	2	2	1	1	4	5	5	5	3	3	3	4	4	3	4	4	4	4	4	4	4	4	4	3	3	4	2	2	1	1	2	2	2	4	2	2	2	2
1052	2	1	1	1	2	2	1	3	1	1	1	2	2	2	1	4	4	3	4	3	3	4	4	4	4	4	4	4	4	4	4	1	1	3	2	2	3	2	3	2	2	2	2	4	4	4	4	4	2
1053	1	1	1	1	2	1	3	6	3	2	2	1	2	2	1	5	5	4	5	4	5	4	5	5	4	4	4	4	3	3	3	5	4	4	4	4	4	3	3	5	4	4	2	4	3	3	4	5	3
1054	2	1	1	1	2	2	2	2	2	2	2	1	2	1	1	4	4	4	4	3	3	4	4	4	4	4	4	4	4	4	4	4	4	4	3	3	3	3	3	4	4	3	2	4	4	4	4	4	4
1055	1	1	1	1	2	2	2	4	1	2	2	1	1	1	1	3	4	5	3	3	3	3	4	4	4	4	4	4	4	4	4	2	3	4	4	4	4	2	2	2	3	3	3	4	3	4	4	3	3
1056	1	1	1	1	2	2	3	2	2	1	1	1	2	2	1	5	5	5	5	5	3	5	5	2	3	3	3	3	3	4	4	5	3	3	3	3	3	3	3	5	4	4	3	3	3	3	3	3	2
1057	1	1	1	1	2	2	1	2	2	1	1	1	2	2	1	5	5	4	4	4	5	4	5	5	4	5	5	4	4	5	4	4	5	4	1	1	1	2	2	2	2	2	2	2	3	3	2	2	3
1058	2	1	1	1	2	2	1	1	1	1	1	1	2	2	1	5	5	5	5	3	2	3	2	3	3	4	3	4	4	4	4	4	4	4	3	3	3	3	3	3	4	2	2	3	3	3	3	3	3
1059	1	1	1	1	1	1	2	5	1	3	3	1	1	2	1	4	4	5	2	3	2	4	4	5	4	3	3	5	5	5	4	5	4	5	5	5	5	5	5	5	5	5	4	2	3	3	2	5	3
1060	2	1	1	5	2	2	1	2	1	1	1	1	1	1	1	4	4	4	3	3	2	4	3	3	4	3	4	4	4	3	3	4	4	3	3	3	4	4	3	4	3	3	2	4	3	4	4	4	3
1061	1	1	1	1	2	2	1	1	2	1	1	2	2	2	1	4	4	3	4	4	3	4	4	3	4	4	4	4	4	4	3	4	3	4	4	4	4	3	4	4	4	3	3	4	4	4	4	4	4
1062	1	1	1	1	2	1	2	1	1	2	2	2	2	2	1	5	5	5	3	3	4	3	3	3	3	3	3	3	3	3	3	4	2	2	3	3	3	3	3	2	3	2	2	2	3	3	4	2	1
1063	1	1	1	3	2	2	2	2	3	1	1	2	2	2	1	4	4	4	3	4	3	4	2	4	3	4	4	4	4	4	5	2	4	4	3	1	4	2	4	4	5	4	2	5	5	5	5	4	2
1064	1	1	1	1	2	2	1	1	1	1	1	1	2	1	1	4	5	5	5	3	3	3	4	4	3	3	3	3	3	3	4	4	4	4	1	1	1	3	3	1	1	1	1	1	3	3	3	1	3
1065	2	1	1	1	2	2	2	2	2	2	2	1	2	2	1	3	5	3	4	3	3	2	2	2	4	4	4	4	4	4	4	4	3	3	3	3	4	3	3	1	2	3	2	4	5	4	4	2	4
1066	2	1	1	3	1	1	3	3	3	4	4	1	2	1	1	4	5	4	4	4	3	4	3	3	4	4	4	4	4	4	4	4	4	4	4	4	4	3	4	4	4	4	4	4	4	4	4	4	4
1067	2	1	1	1	1	2	1	1	2	2	2	1	2	2	1	5	5	3	4	2	4	4	4	5	4	4	4	4	4	4	4	2	2	3	4	3	3	3	3	2	3	3	3	3	3	3	3	3	3
1068	1	1	1	3	1	2	2	3	2	1	1	1	1	1	1	5	5	5	5	5	4	5	5	5	5	5	5	5	5	5	5	5	5	5	5	5	5	5	5	5	5	5	5	5	5	5	5	5	5
1069	1	1	1	1	1	1	2	2	1	1	1	2	2	2	1	4	4	4	4	4	4	4	4	3	4	4	4	4	3	3	3	4	3	3	3	2	3	3	3	2	2	2	2	3	3	2	3	3	2
1070	2	1	1	1	1	2	1	1	1	1	1	1	2	2	1	5	5	5	5	5	3	4	3	3	4	4	4	4	4	4	4	4	4	4	4	4	3	3	3	4	4	4	4	4	4	4	4	4	4
1071	2	1	1	3	1	2	2	2	1	1	1	2	1	1	1	4	5	4	4	4	2	4	4	4	5	5	5	5	5	5	5	5	5	5	5	3	5	3	4	4	4	4	4	5	5	5	5	4	4
1072	1	1	1	3	1	2	2	1	1	1	1	1	1	2	1	5	3	5	5	4	4	3	3	3	4	4	3	3	4	3	3	4	2	4	3	2	3	2	2	4	3	2	2	4	4	3	3	2	2
1073	1	1	1	1	2	2	2	2	2	1	1	1	2	2	1	5	5	5	4	4	2	5	4	4	4	4	3	3	4	3	4	3	2	5	2	1	3	2	4	2	4	3	2	5	5	5	4	4	1
1074	1	1	1	1	1	1	2	4	2	4	4	2	2	2	1	4	4	4	4	4	2	4	4	4	3	3	3	4	3	3	3	2	2	3	3	3	3	3	3	1	3	1	1	3	3	4	3	2	1
1075	1	1	1	1	1	2	3	2	3	1	1	1	1	1	1	5	5	5	5	5	5	5	5	5	5	5	5	5	5	5	5	5	5	5	5	5	5	5	5	5	5	5	5	5	5	5	5	5	5
1076	1	1	1	1	1	2	1	2	2	1	1	1	1	2	1	5	5	4	4	4	4	4	3	3	4	3	4	4	4	3	3	4	4	4	4	3	4	3	4	3	4	3	3	3	3	3	3	3	3
1077	2	1	1	1	1	2	2	2	1	4	2	1	2	2	1	4	5	5	4	3	4	4	4	4	4	3	5	4	3	3	5	2	4	5	5	3	3	3	3	5	5	3	2	4	3	4	4	4	2
1078	1	1	1	1	2	2	1	4	1	1	1	1	2	2	1	5	5	5	5	4	2	3	4	4	3	3	4	3	3	4	5	3	3	3	3	3	3	2	2	4	4	3	2	4	2	2	2	3	3
1079	2	1	1	1	1	2	1	3	1	1	1	1	2	2	1	5	5	5	5	5	5	5	5	5	5	5	5	5	3	3	5	3	3	3	3	3	3	3	3	3	3	4	2	4	4	4	4	2	2
1080	1	1	1	1	1	1	1	1	2	1	1	1	1	1	1	5	4	5	5	4	2	5	3	4	5	5	5	5	5	5	5	3	3	4	5	3	5	3	4	5	4	5	5	5	5	5	5	5	5
1081	2	1	1	3	1	2	2	2	1	1	1	2	1	1	1	4	5	5	5	5	3	4	5	5	5	5	5	5	5	5	5	5	3	5	5	5	5	3	3	4	5	3	2	4	5	5	5	2	2
1082	1	1	1	3	2	1	3	2	2	4	4	1	2	2	1	5	5	5	5	4	3	4	3	3	5	4	4	4	4	4	5	3	3	3	3	3	4	3	3	5	4	1	2	5	5	4	3	3	2
1083	1	1	1	3	1	2	1	2	1	1	1	2	1	1	1	4	5	5	4	4	4	4	4	3	5	5	5	5	5	5	5	3	4	5	5	4	5	3	5	5	5	4	5	5	5	5	5	5	5
1084	2	1	1	3	2	2	3	2	2	1	1	1	1	1	1	4	4	4	4	4	2	3	3	2	4	1	4	4	4	4	4	3	1	3	1	1	1	1	1	4	4	4	4	4	4	4	4	4	4
1085	1	1	1	3	2	1	4	2	2	2	4	1	1	1	1	5	5	5	5	4	3	4	4	4	4	4	4	5	4	4	4	4	4	4	5	4	4	4	4	4	4	4	4	4	4	4	4	4	4
1086	1	1	1	4	2	2	2	1	2	1	1	1	1	1	1	5	5	5	5	4	4	4	3	2	4	4	4	4	4	4	4	4	4	3	4	4	4	3	2	4	4	3	2	4	4	4	4	4	2
1087	1	1	1	1	2	2	1	2	1	1	1	1	2	2	1	4	4	3	3	4	3	4	4	3	3	3	4	4	4	4	4	4	2	4	4	3	3	3	3	2	4	2	2	4	4	3	3	2	2
1088	2	1	1	3	1	2	3	3	3	4	4	1	1	1	1	5	5	5	5	5	5	5	5	4	5	5	5	5	5	5	5	5	5	5	5	5	5	5	5	4	5	4	4	5	5	5	5	4	4
1089	2	1	1	1	2	2	1	1	1	1	1	2	2	2	1	5	5	5	5	5	3	4	3	4	4	4	4	4	4	4	4	2	3	3	3	2	4	3	3	2	3	3	2	2	4	4	3	2	2
1090	1	1	1	1	1	2	2	1	1	1	1	2	2	2	1	4	5	4	3	3	2	4	4	3	4	4	4	4	4	4	4	4	3	3	3	3	4	3	3	2	3	2	2	4	4	4	4	3	3
1091	1	1	1	1	1	2	3	1	1	1	2	2	1	1	1	5	5	5	4	4	3	4	4	3	3	3	4	4	3	3	5	5	4	5	3	3	4	3	4	3	3	3	3	3	4	4	4	2	2
1092	2	1	1	1	1	2	2	1	1	4	4	1	2	2	1	5	5	4	4	3	3	4	3	4	4	4	4	5	5	5	5	4	3	4	4	3	3	2	3	2	3	2	4	3	4	4	4	2	4
1093	1	1	1	6	1	1	2	3	3	4	2	1	1	1	1	4	4	4	4	5	3	4	4	4	4	4	4	5	5	5	5	5	5	5	5	5	5	5	5	5	5	4	3	3	3	4	4	4	4
1094	1	1	1	1	1	1	2	5	4	4	6	1	2	2	1	5	5	5	5	5	3	4	3	5	5	4	5	5	4	4	4	4	3	4	4	3	4	3	4	5	4	3	2	4	4	4	4	4	4
1095	1	1	1	1	2	1	2	2	2	1	1	1	2	2	1	4	4	3	4	5	2	4	4	3	4	4	4	4	4	4	4	4	4	4	4	3	3	3	3	2	4	2	2	4	4	4	4	2	4
1096	1	1	1	6	1	1	2	2	2	2	2	1	1	1	1	4	4	4	4	4	4	4	4	4	4	4	4	4	4	4	4	4	4	4	4	4	4	4	4	4	4	4	4	4	4	4	4	4	4
1097	2	1	1	5	2	2	3	2	3	1	1	2	2	2	1	5	5	4	3	4	3	4	4	3	4	5	5	5	5	5	5	3	3	4	4	4	4	4	4	4	4	4	4	4	4	4	4	4	4
1098	2	1	1	1	1	1	2	2	2	2	2	2	1	2	1	5	5	5	5	5	2	4	4	3	5	5	5	5	5	5	5	5	5	5	5	5	5	5	5	5	4	4	4	4	4	4	4	4	4
1099	1	1	1	3	1	1	2	2	1	2	1	1	2	2	1	5	5	5	5	5	5	5	5	3	3	4	4	4	4	4	4	4	3	4	4	3	4	3	4	2	3	2	2	2	4	4	4	4	4
1100	2	1	1	3	1	1	3	5	5	3	3	1	1	1	1	5	5	5	5	5	5	5	5	5	5	5	5	5	5	5	5	5	5	5	5	5	5	5	5	5	5	5	5	5	5	5	5	5	5
1101	1	1	1	1	1	1	1	3	3	2	4	1	2	1	1	4	4	4	4	4	4	4	4	4	4	4	4	4	4	4	4	4	4	4	4	4	2	3	3	3	4	4	4	4	4	4	4	4	3
1102	1	1	1	3	2	1	3	2	4	2	2	1	1	1	1	4	5	4	4	4	4	4	4	4	3	3	3	3	3	3	3	3	3	3	3	3	3	3	3	4	4	4	4	4	4	4	4	4	4
1103	2	1	1	3	2	1	1	2	2	4	4	2	2	1	1	4	5	5	5	5	3	5	3	4	4	4	5	5	5	5	5	5	5	5	5	5	5	5	5	5	5	5	5	5	5	5	5	5	5
1104	2	1	1	2	2	2	2	2	3	1	1	1	2	2	1	5	5	4	4	4	3	3	2	5	3	1	1	1	1	1	1	1	1	1	1	1	1	1	1	1	1	1	1	1	1	1	1	1	1
1105	2	1	1	1	1	2	4	3	2	4	4	1	2	2	1	4	5	5	4	4	4	4	4	2	5	4	4	5	5	5	5	5	5	5	5	5	4	4	4	5	5	4	3	5	4	5	5	5	5
1106	1	1	1	1	1	1	2	4	5	4	2	1	1	1	1	5	4	4	4	3	3	4	4	4	4	3	3	4	3	4	4	4	3	3	4	3	3	3	3	3	3	3	3	4	3	3	3	3	3
1107	2	1	1	6	2	2	1	1	1	1	6	1	1	1	1	4	5	5	4	3	3	3	4	4	4	4	4	4	4	4	4	4	4	4	4	4	4	4	4	4	4	4	4	4	4	4	4	4	4
1108	2	1	1	5	1	2	1	2	1	1	1	1	1	1	1	5	5	4	4	3	2	3	3	2	5	5	5	5	5	5	4	3	4	3	4	4	4	3	3	4	4	2	2	4	4	4	4	2	2
1109	1	1	1	4	1	2	2	2	1	1	1	1	1	1	1	4	5	5	5	4	3	5	4	3	5	5	5	4	5	4	4	5	5	5	5	5	5	5	3	5	5	5	3	5	5	5	5	5	5
1110	1	1	1	1	2	2	2	3	2	1	1	2	2	2	1	4	4	4	4	4	4	4	4	2	4	4	4	4	4	4	4	4	4	4	4	4	4	4	4	4	4	4	4	4	4	4	4	4	4
1111	1	1	1	3	1	1	2	2	2	2	2	1	2	2	1	5	5	5	5	3	4	4	4	4	4	4	4	5	5	5	5	3	5	5	5	5	5	5	5	3	5	5	5	5	5	5	5	5	5
1112	2	1	1	3	1	2	2	2	2	2	6	1	1	1	1	4	5	4	5	3	3	4	3	3	5	3	4	4	4	4	4	4	4	3	4	3	3	3	3	5	5	3	3	4	4	4	4	4	4
1113	1	1	1	1	1	1	2	2	2	2	1	1	1	1	1	4	5	5	4	4	3	4	3	3	3	3	3	4	4	3	4	4	3	3	3	3	4	3	3	4	4	3	3	3	3	3	3	4	3
1114	2	1	1	3	1	2	2	1	1	1	1	1	1	1	1	4	5	5	5	4	4	4	4	2	4	4	4	5	4	4	4	4	4	4	3	4	4	3	3	3	3	4	3	4	4	4	5	4	4
1115	2	1	1	5	1	2	3	3	2	1	1	1	2	2	1	4	4	4	3	3	3	3	3	3	3	3	4	4	4	4	4	3	3	3	3	3	3	4	3	4	4	2	3	4	4	3	3	3	2
1116	2	1	1	1	1	2	1	2	2	1	1	2	2	2	1	4	5	5	4	4	4	4	4	2	4	4	4	4	3	3	4	4	4	4	3	2	3	1	2	1	1	3	2	3	4	3	3	1	1
1117	1	1	1	1	1	2	2	2	1	1	1	2	2	2	1	5	5	5	4	3	3	4	4	3	4	3	4	4	4	4	4	4	4	3	3	3	3	3	3	4	3	3	3	3	4	3	4	3	3
1118	1	1	1	6	1	1	2	3	1	4	4	1	2	2	1	3	5	4	3	3	3	3	4	4	4	3	4	4	4	3	4	4	3	3	4	3	3	3	3	3	4	3	2	4	4	4	3	2	2
1119	1	1	1	1	1	1	1	2	2	1	1	1	1	1	1	5	5	4	5	4	5	5	3	5	3	5	5	5	5	5	5	5	5	5	5	5	5	5	5	5	5	5	5	5	5	5	5	5	5
1120	2	1	1	6	1	2	3	2	2	1	1	2	1	1	1	4	5	5	4	3	3	2	2	4	4	3	3	4	4	4	4	4	4	4	3	3	4	3	3	2	4	3	2	4	4	4	4	2	2
1121	1	1	1	6	1	2	1	1	1	1	1	2	2	2	1	4	5	5	3	4	2	3	2	2	5	5	5	5	5	4	4	4	4	3	3	3	4	3	3	2	4	2	2	4	4	4	4	5	3
1122	2	1	1	1	1	2	1	1	1	1	1	2	2	2	1	4	5	3	3	4	3	3	3	2	3	4	4	4	3	3	3	3	3	3	3	3	3	2	3	4	4	2	2	3	4	3	3	2	2
1123	1	1	1	3	1	1	4	2	3	4	3	1	1	1	1	5	5	3	5	5	5	5	5	5	5	5	5	5	5	5	5	5	5	5	5	3	3	3	3	3	3	3	4	5	3	3	3	4	4
1124	2	1	1	1	2	2	1	2	2	1	1	1	2	1	1	5	5	5	5	5	4	5	3	4	5	5	5	5	5	5	5	3	5	5	5	3	5	3	5	4	4	4	4	5	5	5	5	5	4
1125	2	1	1	1	2	2	2	2	1	2	1	1	1	2	1	5	5	4	4	4	4	5	5	5	4	4	4	4	5	4	4	4	4	4	4	3	3	3	3	4	3	2	1	4	4	4	4	4	2
1126	1	1	1	1	2	1	1	1	1	1	1	1	2	2	1	5	4	4	4	3	2	4	4	2	3	3	3	3	3	3	3	2	2	4	3	2	3	2	3	2	3	2	2	3	3	3	3	3	2
1127	2	1	1	5	2	2	2	1	1	1	1	2	1	1	1	4	5	4	4	4	3	4	4	4	5	4	5	5	5	5	5	5	5	5	5	5	5	5	5	1	3	2	2	3	4	4	4	2	2
1128	1	1	1	1	1	2	2	1	2	5	6	2	2	2	1	3	3	3	3	3	3	3	3	3	3	3	3	3	3	3	3	3	3	3	3	3	3	3	3	3	3	3	3	3	3	3	3	3	3
1129	1	1	1	1	1	2	3	4	2	2	2	2	2	2	1	5	5	5	3	5	4	5	5	5	3	4	4	4	4	4	4	3	2	3	4	3	4	4	3	5	5	5	4	4	4	5	5	5	5
1130	2	1	1	2	2	2	1	1	1	1	1	1	1	1	1	5	4	4	4	4	3	4	4	3	5	5	5	5	5	5	5	5	5	5	5	5	5	5	5	5	2	2	1	5	5	5	5	5	5
1131	2	1	1	3	1	1	4	6	5	2	4	1	1	1	1	5	5	5	5	5	5	5	5	5	5	5	5	5	5	5	5	5	5	5	5	5	5	5	5	5	5	5	5	5	5	5	5	5	5
1132	2	1	1	3	1	2	2	2	2	3	4	1	2	1	1	4	4	4	4	4	4	4	4	4	4	3	4	3	3	3	3	3	3	3	3	3	4	4	4	4	4	4	4	4	4	4	4	3	4
1133	1	1	1	6	2	1	1	2	2	4	4	1	1	1	1	5	5	5	4	4	4	5	4	2	4	4	4	5	5	5	5	5	5	4	4	3	3	3	3	2	4	3	2	4	4	4	4	4	4
1134	1	1	1	4	2	1	3	4	3	4	2	1	2	2	1	3	4	4	4	3	3	3	2	3	3	3	3	3	3	3	3	4	3	3	3	3	3	3	3	3	3	2	1	4	4	4	4	3	1
1135	2	1	1	2	1	1	3	6	5	4	5	2	1	1	1	4	5	4	4	3	3	4	3	3	5	4	5	4	4	4	4	4	4	4	4	3	4	3	3	3	4	2	3	5	4	4	5	2	3
1136	2	1	1	2	2	2	3	2	2	1	1	1	1	1	1	5	5	4	4	4	3	4	3	4	4	4	4	4	4	4	4	4	3	4	4	3	4	3	3	3	4	2	2	4	4	4	4	4	4
1137	2	1	1	1	1	1	3	5	3	4	4	1	1	1	1	3	4	4	4	4	3	4	3	4	3	3	3	3	4	4	4	4	4	3	4	3	3	3	3	4	4	4	4	4	4	4	4	4	3
1138	2	1	1	1	2	2	2	2	2	4	1	1	2	2	1	4	5	5	4	4	2	4	3	4	4	4	4	4	4	4	4	4	4	4	3	3	3	3	4	2	3	3	2	4	4	4	4	2	2
1139	2	1	1	1	2	2	1	2	1	1	1	2	1	1	1	5	5	5	5	4	5	4	3	4	4	4	4	4	4	4	4	4	4	4	4	4	4	4	4	4	4	3	3	4	4	4	4	4	3
1140	2	1	1	1	2	2	2	1	1	2	1	1	2	2	1	4	5	5	5	3	3	4	3	2	3	3	4	4	4	4	4	2	3	2	2	1	2	2	2	2	3	2	2	3	4	3	4	3	3
1141	1	2	1	5	2	2	1	2	1	1	1	1	1	2	1	4	4	5	5	5	3	4	4	4	4	4	4	4	4	4	4	4	4	4	4	4	4	4	4	2	2	2	2	2	2	3	4	4	4
1142	1	2	1	3	1	1	1	3	3	1	6	1	2	2	1	5	5	5	5	5	4	4	5	4	5	4	4	4	4	4	4	4	4	4	4	3	5	5	5	5	5	5	5	5	5	5	5	5	5
1143	1	1	1	1	1	2	3	2	2	4	5	1	2	2	1	5	5	5	5	5	4	5	4	3	4	4	5	5	4	4	5	5	4	5	5	5	5	5	5	5	5	4	3	4	5	5	5	3	3
1144	2	2	1	1	1	1	2	2	2	1	1	1	1	1	1	4	5	4	4	4	3	4	4	3	4	4	4	4	4	4	4	5	4	4	4	3	3	3	3	3	4	4	4	4	4	5	5	4	4
1145	2	2	1	3	1	2	2	4	4	1	1	1	2	2	2	4	4	4	3	4	3	3	4	4	4	4	4	4	4	4	4	4	4	4	4	4	4	4	4	3	4	4	2	4	4	4	4	4	2
1146	2	2	1	5	1	2	3	2	3	4	4	1	2	2	1	5	5	5	4	3	2	3	3	3	4	4	3	4	4	3	3	4	2	2	3	3	3	3	3	2	2	2	2	2	2	2	2	2	2
1147	1	2	1	1	1	2	3	2	1	2	2	1	2	2	1	4	4	4	4	4	3	4	4	4	3	3	3	3	3	3	3	3	3	3	3	3	3	3	3	3	3	3	3	3	3	3	3	3	3
1148	1	2	1	1	1	1	2	4	2	2	2	1	2	2	1	3	5	5	5	3	1	4	4	2	5	5	5	5	5	5	5	5	5	5	5	1	3	1	1	1	3	1	1	5	5	4	5	5	5
1149	1	2	1	1	1	1	2	2	3	4	4	1	1	1	1	5	5	5	5	5	3	5	5	5	3	3	3	3	3	3	3	3	3	3	3	3	3	3	3	2	3	3	3	3	5	5	5	5	5
1150	1	2	1	1	1	1	2	2	2	1	1	1	1	1	1	5	5	5	5	4	4	4	4	4	5	5	5	5	5	5	5	3	1	5	5	4	5	3	5	5	5	5	4	4	4	5	5	5	4
1151	1	2	1	3	1	1	3	3	6	4	2	1	1	1	2	5	5	4	4	3	4	5	5	5	5	5	5	5	5	5	5	4	4	4	4	4	4	4	4	4	4	5	4	4	4	3	4	4	4
1152	1	2	1	1	1	2	1	3	2	1	1	1	1	2	1	4	5	5	5	4	3	2	3	4	4	4	4	4	4	4	4	3	4	4	4	4	4	4	4	4	4	4	4	4	4	4	4	4	4
1153	1	2	1	1	1	2	2	1	1	1	1	2	2	2	2	4	4	4	4	4	4	4	4	4	4	4	4	4	4	4	4	4	4	4	4	4	4	4	4	4	4	4	4	4	4	4	4	4	4
1154	1	2	1	3	1	2	3	2	3	4	4	1	1	1	1	5	5	5	5	5	5	5	5	5	5	5	5	5	5	5	5	5	5	5	5	5	5	5	5	5	5	5	5	5	5	5	5	5	5
1155	1	2	1	1	2	1	2	1	1	1	1	1	2	2	2	4	4	3	3	3	4	3	4	3	4	4	4	4	4	4	4	3	3	3	3	3	3	3	3	3	3	3	3	3	3	3	3	3	3
1156	2	2	1	3	1	2	3	2	2	4	4	2	1	1	2	5	5	5	5	5	5	5	5	5	5	5	5	5	5	5	5	5	5	5	5	5	5	5	5	5	5	5	5	5	5	5	5	5	5
1157	1	2	1	3	1	1	2	3	4	4	4	1	1	1	1	5	5	4	4	3	4	3	4	4	3	4	3	4	3	4	4	3	5	4	3	3	4	3	3	4	4	4	5	4	4	4	4	5	5
1158	1	2	1	1	2	2	2	2	1	1	1	1	2	2	2	3	5	4	3	3	4	3	2	3	3	3	3	4	3	3	5	3	2	2	3	3	4	3	3	2	3	3	3	3	3	3	3	3	3
1159	1	2	2	1	2	2	2	3	2	2	1	2	2	2	2	4	5	5	5	5	5	5	5	5	5	5	5	5	5	5	5	5	5	5	5	5	5	5	5	5	5	5	5	5	5	5	5	5	5
1160	2	2	1	6	2	2	1	2	2	1	1	2	1	1	1	5	5	5	5	5	5	5	5	5	5	5	5	5	5	5	5	5	5	5	5	5	5	5	5	5	5	5	5	5	5	5	5	5	5
1161	2	2	2	1	1	2	3	3	1	2	2	1	1	1	1	3	4	4	3	3	3	3	3	3	3	3	3	3	3	3	3	3	3	3	3	3	3	3	3	3	3	3	3	3	3	3	3	3	3
1162	2	2	2	1	2	2	1	1	1	1	1	2	2	2	2	4	4	3	2	3	2	3	3	3	4	4	4	4	4	4	4	4	4	4	4	4	4	4	4	4	4	4	4	4	4	4	4	4	4
1163	2	2	2	1	2	2	1	2	2	1	1	1	2	2	1	4	4	3	3	3	3	4	4	3	3	3	3	3	3	3	3	3	3	3	3	3	3	3	3	3	3	3	3	3	3	3	3	3	3
1164	2	2	2	1	1	1	1	2	1	1	1	1	1	1	1	5	5	5	5	5	5	5	5	5	5	5	5	5	5	5	5	5	5	5	5	5	5	5	5	5	5	5	5	5	5	5	5	5	5
1165	2	2	2	1	2	2	1	1	1	1	1	1	2	2	1	5	5	4	4	3	4	3	3	4	4	3	3	4	3	3	3	5	4	4	5	4	4	3	4	4	3	2	2	4	4	4	4	4	4
1166	2	2	1	3	1	2	1	2	2	1	1	2	2	2	2	5	4	4	4	3	5	4	4	5	4	4	4	4	4	4	4	3	3	3	3	3	3	3	3	3	4	4	4	4	4	4	4	3	4
1167	2	2	1	3	2	2	2	1	2	1	1	2	2	2	2	4	4	4	4	4	4	4	4	4	4	4	4	4	4	4	4	4	4	4	4	4	4	4	4	4	4	4	4	4	4	4	4	4	4
1168	2	2	1	5	2	2	1	2	2	1	1	1	1	1	2	4	4	4	4	3	3	4	3	3	5	4	4	4	4	4	4	4	4	4	4	3	4	3	3	4	4	3	3	4	4	4	4	4	4
1169	2	2	2	1	2	2	2	2	2	2	2	1	2	2	1	4	4	4	4	4	4	4	4	4	4	4	4	4	4	4	4	4	4	4	4	4	4	4	4	4	4	4	4	4	4	4	4	4	4
1170	2	2	2	1	2	2	2	1	1	1	1	1	1	1	1	5	5	5	5	5	5	5	5	4	5	5	5	5	5	5	5	5	5	5	5	5	5	2	5	2	5	5	2	4	4	4	4	4	4
1171	1	2	2	1	2	2	2	3	2	2	1	2	2	2	2	5	5	5	5	5	5	5	5	5	5	5	5	5	5	5	5	1	5	5	5	1	1	1	1	1	1	1	1	1	5	3	3	3	3
1172	2	2	1	3	1	2	3	6	5	3	4	2	2	2	2	5	5	5	5	5	4	5	3	3	3	4	4	5	5	5	4	3	3	4	4	3	4	3	4	2	3	3	2	3	4	4	4	2	2
1173	1	2	2	1	2	1	2	1	1	2	4	1	2	2	2	3	4	4	4	3	3	3	3	5	3	3	3	3	3	3	3	5	3	3	3	3	3	3	3	3	3	3	3	3	3	3	3	3	3
1174	1	2	2	1	2	1	1	5	5	1	1	1	1	1	1	5	5	3	5	5	5	5	5	3	5	5	5	5	5	5	5	2	3	5	5	5	5	5	5	2	5	2	3	5	5	5	5	5	5
1175	2	2	1	5	2	2	2	1	1	1	1	1	2	2	1	4	4	4	4	3	2	4	4	4	3	4	4	4	4	4	4	3	4	4	4	3	3	3	3	2	2	4	3	3	4	4	4	4	4
1176	1	2	1	6	2	2	3	3	3	2	2	2	1	1	1	5	5	5	5	5	4	4	4	4	4	4	4	4	4	4	4	4	4	4	4	4	4	4	4	4	4	4	4	4	4	4	4	4	4
1177	2	2	1	1	2	2	2	2	2	2	2	1	1	1	1	4	5	5	4	5	5	3	3	3	5	5	5	5	5	5	5	4	4	5	5	5	5	5	5	5	5	3	5	5	5	5	5	5	5
1178	1	2	1	6	1	1	1	1	1	1	1	2	2	2	1	5	5	5	5	5	3	4	4	3	4	5	5	5	5	5	5	4	4	4	4	4	4	4	4	3	4	3	2	3	3	3	4	3	3
1179	1	2	2	1	1	2	3	2	1	4	4	2	2	2	1	4	4	4	3	3	3	4	3	3	4	3	4	4	4	4	4	4	4	4	4	4	4	4	4	3	4	4	4	4	4	4	4	4	4
1180	1	2	1	1	1	2	2	3	3	1	1	1	2	2	1	4	5	5	4	4	3	4	4	3	3	3	3	3	3	3	3	3	3	3	3	3	3	3	3	3	3	3	3	3	3	3	3	3	3
1181	1	2	1	1	1	1	2	2	2	1	1	2	2	2	2	5	5	5	5	4	5	4	4	4	5	5	5	5	5	5	5	5	5	5	5	5	5	5	5	5	5	5	5	5	5	5	5	5	5
1182	2	2	2	3	1	2	3	1	1	2	2	1	1	1	2	4	4	4	4	4	4	4	4	4	5	5	5	5	5	5	5	5	3	5	5	5	5	5	5	5	5	2	3	5	5	5	5	5	5
1183	2	2	1	1	1	1	3	5	4	2	4	2	2	2	2	4	5	3	3	3	3	3	3	3	5	5	5	5	5	5	5	5	3	5	5	5	5	5	3	3	3	2	3	5	5	5	5	3	3
1184	1	2	1	1	2	1	1	1	1	1	1	2	1	2	2	3	4	3	3	3	2	2	2	3	3	3	4	3	3	3	3	3	3	3	3	3	3	4	3	4	3	3	2	3	3	3	3	3	3
1185	1	2	1	1	1	1	3	2	2	2	4	2	2	1	1	4	5	4	4	4	4	3	3	3	3	3	3	3	3	3	3	3	3	3	3	3	3	3	3	3	3	3	3	3	3	3	3	3	3
1186	2	2	1	1	1	2	2	2	4	3	3	2	2	2	2	4	4	4	5	4	4	5	4	5	4	5	4	5	4	5	4	5	4	5	5	5	5	5	4	4	4	4	3	5	4	4	4	5	4
1187	1	2	1	1	2	1	2	4	4	1	1	1	1	1	1	3	3	4	4	2	3	2	2	2	3	2	2	2	2	2	2	2	2	2	2	2	3	3	2	3	2	2	2	2	2	2	2	2	2
1188	1	2	1	1	2	2	3	2	1	1	1	1	2	1	1	4	5	4	4	5	4	5	4	5	3	2	4	3	4	4	4	3	4	4	4	4	5	3	2	4	4	4	4	4	3	4	4	3	4
1189	2	2	2	1	2	2	3	2	2	2	2	2	2	2	2	4	5	5	5	5	5	5	5	3	5	3	4	4	4	4	4	4	2	4	4	4	4	4	4	4	3	1	1	4	3	4	4	1	2
1190	2	2	1	3	2	2	1	3	3	1	1	2	2	1	1	4	4	4	4	4	3	3	3	3	4	4	4	4	4	4	4	4	4	4	4	4	3	3	3	4	4	4	4	4	4	4	4	4	4
1191	2	2	1	1	2	2	2	3	1	1	1	2	2	2	2	5	5	5	5	5	5	5	5	5	5	5	5	5	5	5	5	5	5	5	5	5	5	5	5	5	5	5	5	5	5	5	5	5	5
1192	2	2	1	1	1	2	3	2	4	2	2	1	2	2	2	4	4	5	3	3	3	4	4	3	4	4	4	4	4	4	4	4	4	4	4	4	4	4	4	4	4	4	4	4	4	4	4	3	3
1193	2	2	2	1	1	1	3	3	3	3	4	1	1	1	1	5	5	5	5	5	2	5	4	3	4	4	4	4	5	5	5	5	5	5	5	5	5	5	3	4	4	3	2	3	4	5	5	5	5
1194	1	2	2	1	2	2	1	1	1	1	1	1	2	1	2	4	5	5	4	4	3	4	5	4	2	2	2	3	5	5	4	1	2	3	3	1	3	1	1	4	3	2	2	3	3	3	3	3	2
1195	1	2	2	1	2	2	1	1	1	1	1	1	1	1	1	5	5	5	5	5	3	5	3	3	5	5	5	5	5	5	5	5	5	5	5	3	5	3	3	5	4	2	2	3	3	3	3	4	4
1196	2	2	2	1	2	2	2	2	2	1	1	1	2	2	2	3	4	4	3	4	2	4	3	4	5	5	5	5	5	5	5	3	3	4	4	4	5	3	3	5	5	3	3	5	5	5	5	5	5
1197	2	2	2	1	2	2	3	3	2	3	2	2	2	2	2	4	4	4	3	3	3	3	3	3	4	4	4	4	4	4	4	4	4	4	4	4	4	4	4	4	4	4	3	3	3	3	3	3	3
1198	1	2	1	1	1	1	3	2	2	4	4	1	1	1	1	4	5	5	5	5	5	5	5	5	5	5	5	5	5	5	5	5	5	5	5	3	3	3	3	2	2	4	4	4	4	4	4	4	4
1199	2	2	2	1	2	2	1	1	2	1	1	2	2	2	1	4	5	5	5	4	4	3	3	3	3	4	3	3	3	3	3	3	3	3	3	3	3	3	3	3	3	3	3	3	3	3	4	4	4
1200	2	2	2	1	2	2	1	2	2	1	1	2	1	1	1	5	5	5	5	5	3	3	3	3	5	5	5	5	5	5	5	5	5	5	5	5	5	5	5	5	5	5	5	5	5	5	5	5	5
1201	2	2	1	1	2	2	2	1	1	1	1	2	2	2	1	4	5	5	4	2	2	5	3	3	5	5	5	5	5	5	5	5	5	5	5	5	5	5	5	4	5	5	5	5	5	5	5	5	5
1202	2	2	1	1	2	2	2	1	1	1	1	2	2	2	2	4	5	5	5	4	4	3	4	4	3	3	3	3	3	3	3	3	3	3	3	4	4	3	3	3	4	3	3	4	4	4	4	4	5
1203	1	2	1	1	2	2	1	2	2	1	1	1	1	1	1	4	5	5	5	5	3	5	4	3	4	4	4	4	4	4	4	4	4	4	4	4	4	4	4	4	4	4	3	3	4	3	3	3	3
1204	2	2	1	1	2	2	1	2	2	1	1	2	2	1	2	5	5	4	4	4	3	4	4	3	4	4	5	5	5	5	5	4	3	5	5	3	5	3	5	5	5	3	4	5	5	5	5	5	5
1205	1	2	1	1	2	2	1	2	1	1	1	1	2	2	1	5	5	5	5	5	5	5	5	5	5	5	5	5	5	5	5	5	5	5	5	5	5	5	5	5	5	5	5	5	5	5	5	5	5
1206	1	2	2	1	2	2	2	2	1	1	1	1	2	2	1	5	5	5	4	4	2	4	2	3	4	3	3	4	3	3	5	3	4	4	3	3	3	1	3	5	4	3	2	4	4	5	4	4	3
1207	1	2	1	1	2	1	2	3	1	1	1	1	2	2	1	4	4	4	4	4	4	4	4	4	3	3	3	3	3	3	4	2	3	3	2	2	2	2	2	3	2	2	1	2	3	3	2	2	2
1208	2	2	1	5	2	1	2	4	2	1	1	2	2	2	2	4	5	3	4	3	4	4	4	4	4	4	4	4	3	3	4	3	2	4	3	3	4	2	2	3	2	2	2	3	2	3	3	3	3
1209	2	2	2	1	2	2	1	3	3	1	1	2	1	1	1	5	5	5	5	5	5	5	5	5	5	5	5	5	5	5	5	5	5	5	5	5	5	5	5	5	5	5	5	5	5	5	5	5	5
1210	1	2	1	1	2	2	2	2	1	1	1	2	1	1	1	5	5	5	4	4	3	4	4	3	5	5	5	5	5	5	5	4	4	4	4	4	4	4	4	4	4	4	4	4	4	4	4	4	4
1211	1	2	1	5	2	2	1	1	1	1	1	1	2	1	1	4	5	3	4	2	2	4	4	4	3	3	4	4	3	4	4	2	3	4	4	3	3	3	3	4	4	3	4	3	4	5	4	4	4
1212	1	2	2	4	1	1	4	3	2	4	2	2	2	2	1	4	5	5	4	5	3	4	5	3	4	4	3	4	4	4	3	5	5	4	4	3	4	3	3	2	4	2	2	5	5	5	5	1	1
1213	1	2	1	1	1	1	1	5	5	2	1	2	2	2	2	5	5	5	5	5	5	5	5	5	5	5	5	5	5	5	5	5	5	5	5	5	5	5	5	5	5	5	5	5	5	5	5	5	5
1214	1	2	1	1	1	2	2	2	2	1	1	2	2	2	2	3	4	4	3	2	2	2	2	2	3	3	3	3	3	3	3	4	2	3	3	3	3	3	3	2	2	2	2	3	3	3	3	4	4
1215	2	2	1	1	1	2	1	1	1	1	1	1	1	2	2	3	4	5	5	2	3	3	4	5	4	4	4	4	4	4	4	4	4	4	4	4	4	4	4	4	4	4	4	4	4	4	4	4	4
1216	1	2	2	1	1	2	2	2	2	4	4	1	1	1	2	4	5	4	4	4	4	4	2	4	4	4	4	4	4	4	4	5	3	3	4	4	4	4	4	4	4	4	1	4	4	4	4	4	4
1217	2	2	1	5	1	2	2	1	1	1	1	1	2	2	1	4	5	5	4	4	4	4	4	3	4	4	4	4	4	4	4	3	4	4	4	4	4	4	3	3	4	3	3	3	3	4	4	3	3
1218	2	2	1	1	1	1	1	1	1	1	1	1	2	1	1	4	4	5	4	4	4	4	4	4	5	5	5	5	5	5	5	5	5	5	5	5	5	5	5	5	5	5	3	5	5	5	5	5	5
1219	1	2	1	5	1	2	3	2	2	2	6	1	2	2	2	4	5	4	3	4	3	4	3	4	4	4	4	4	4	4	4	4	3	4	4	4	4	4	3	4	3	3	3	3	4	4	4	3	3
1220	2	2	1	1	1	2	1	2	2	1	1	2	2	2	2	5	5	5	5	5	5	5	5	5	5	5	5	5	5	5	5	5	5	5	5	5	5	5	5	5	5	5	5	5	5	5	5	5	5
1221	1	2	1	1	1	2	2	2	2	2	1	1	2	2	2	4	4	4	4	4	4	4	4	4	4	4	4	4	4	4	4	4	4	4	4	4	4	4	4	4	4	4	4	4	4	4	4	4	4
1222	2	2	2	1	1	1	2	3	2	4	4	1	1	1	1	5	5	5	5	4	4	5	4	5	5	5	5	5	5	5	5	5	4	5	5	5	5	5	5	5	5	4	5	5	5	5	5	5	5
1223	2	2	1	1	1	2	2	2	3	2	1	1	2	1	2	3	3	2	2	3	2	3	2	3	4	4	4	4	4	4	4	3	3	4	4	3	4	3	4	4	4	4	4	4	4	4	3	4	2
1224	1	2	1	1	1	1	1	1	1	1	1	2	2	2	1	4	4	4	4	4	4	4	4	4	4	4	4	4	4	4	4	5	4	4	4	4	4	3	4	3	3	3	3	3	3	3	3	3	3
1225	1	2	1	1	1	2	1	1	1	1	1	2	2	2	1	4	5	5	4	3	3	3	3	3	4	3	3	4	4	4	4	4	3	3	4	3	3	3	3	2	3	2	1	4	3	3	3	4	2
1226	1	2	1	5	1	1	3	3	3	2	2	1	2	2	1	4	4	4	4	4	4	4	3	3	4	4	4	4	4	4	4	3	4	4	3	3	4	3	3	1	1	1	1	3	1	3	1	1	1
1227	1	2	1	5	2	2	1	1	1	1	1	2	2	2	1	4	4	4	4	4	4	4	4	4	4	4	4	4	4	4	4	4	4	4	4	4	4	4	4	4	4	4	4	4	4	4	4	4	1
1228	1	2	1	1	2	2	1	2	2	1	1	1	1	1	1	5	5	5	4	4	3	4	5	5	4	4	4	4	5	4	4	4	4	4	4	4	4	4	4	2	4	2	2	4	4	2	2	2	2
1229	1	2	2	2	2	1	1	1	1	1	1	2	2	2	2	3	4	4	3	3	3	3	3	3	3	3	3	3	3	3	3	3	3	3	3	3	3	3	3	2	2	2	2	2	2	3	3	3	3
1230	1	2	2	3	1	1	1	5	5	2	2	2	2	2	2	4	5	5	3	3	2	2	3	3	4	4	4	4	4	4	4	3	2	2	2	2	2	2	2	1	1	1	1	3	3	3	3	5	5
1231	1	2	1	1	1	2	3	4	5	2	2	2	2	1	2	4	4	5	3	3	2	4	3	5	4	3	3	4	3	3	4	3	3	4	3	3	3	3	3	2	3	2	2	3	3	4	3	3	4
1232	1	2	2	3	1	1	4	5	2	1	2	1	1	1	1	5	5	5	5	5	5	5	5	5	5	5	5	5	5	5	5	5	5	5	5	5	5	5	5	5	5	5	5	5	5	5	5	4	4
1233	1	2	2	1	2	2	2	1	1	1	1	1	1	1	1	5	5	5	5	5	4	5	5	5	5	5	5	5	5	5	5	5	5	5	5	5	5	5	5	5	5	5	5	5	5	5	5	5	5
1234	2	2	1	1	2	2	1	1	1	1	1	2	2	2	2	4	4	3	3	3	3	3	3	3	4	4	4	4	4	4	4	4	4	4	3	3	3	3	3	4	3	3	1	3	3	3	3	4	2
1235	1	2	1	1	2	2	2	5	2	3	2	2	1	1	1	4	4	4	4	4	4	4	4	3	4	4	4	4	4	4	4	4	4	3	4	4	4	4	4	4	4	4	2	4	4	4	4	4	4
1236	2	2	1	1	2	2	2	2	2	1	1	2	2	2	2	4	4	4	4	3	3	3	3	3	3	3	3	3	3	3	3	3	3	3	3	3	3	3	3	3	3	3	3	3	4	4	4	4	4
1237	2	2	2	2	2	2	1	1	1	1	1	2	2	2	1	4	4	4	4	3	4	4	4	2	4	3	3	4	4	4	4	4	4	4	4	4	4	4	4	4	4	4	4	4	4	4	4	4	4
1238	1	2	2	2	2	2	2	2	1	1	1	2	1	1	2	3	3	3	3	3	3	3	3	3	3	3	3	3	3	3	3	3	3	3	3	3	3	3	3	3	3	3	3	3	3	3	3	3	3
1239	1	2	1	1	2	2	1	1	1	1	1	2	2	2	1	4	4	5	4	3	3	2	2	2	3	2	3	4	4	4	4	4	4	2	3	2	3	3	3	4	3	2	1	4	3	4	3	4	2
1240	1	2	1	1	1	1	2	2	1	1	1	1	1	1	2	5	5	5	4	4	2	3	3	5	5	5	5	5	5	5	5	4	4	3	3	1	3	2	2	5	5	2	2	5	5	5	5	5	5
1241	2	2	1	1	2	1	3	2	2	4	2	1	1	1	1	4	5	5	4	4	3	4	3	4	5	5	5	5	5	5	5	5	5	5	5	5	5	5	5	5	5	5	5	5	5	5	5	5	5
1242	2	2	1	5	1	1	2	2	3	2	5	1	1	1	1	4	4	4	4	4	4	4	4	4	4	4	4	4	4	4	4	3	4	4	4	4	4	4	4	3	4	4	4	4	4	4	4	4	4
1243	2	2	2	3	1	2	2	3	3	2	2	2	2	1	1	5	5	4	4	4	5	5	5	5	5	5	5	5	5	5	4	4	5	5	5	5	5	5	4	4	4	4	4	4	4	4	4	4	4
1244	2	2	2	2	1	2	1	4	4	5	5	1	1	1	2	5	5	5	5	4	3	3	2	3	4	4	4	4	4	4	4	4	4	4	5	4	4	3	3	3	3	4	3	4	4	4	4	4	4
1245	1	2	2	2	2	2	2	2	1	1	1	1	1	1	2	5	5	5	5	4	3	4	4	4	5	5	5	5	5	5	5	4	4	3	5	5	5	5	4	4	4	3	3	4	5	5	5	5	5
1246	1	2	2	3	1	2	2	2	1	4	2	1	1	1	1	5	5	4	3	3	5	5	3	3	5	5	5	5	5	5	3	5	5	5	5	5	5	5	5	5	5	5	1	5	5	5	5	2	5
1247	2	2	2	3	2	2	2	2	2	1	1	2	2	2	2	4	4	4	4	4	3	4	3	4	3	3	3	3	3	3	3	3	3	3	3	3	3	3	3	3	3	3	3	3	3	3	3	3	3
1248	2	2	2	6	2	2	1	2	2	1	1	1	2	2	2	5	5	5	4	4	4	4	3	3	3	3	3	3	3	3	3	4	3	4	4	3	4	4	4	4	4	4	4	3	4	5	5	5	5
1249	2	2	1	1	2	2	2	2	3	1	1	1	2	2	1	4	4	4	4	4	4	4	3	4	4	4	4	4	4	4	4	4	4	4	4	4	3	3	3	3	3	3	3	3	3	3	3	3	3
1250	2	2	2	2	2	2	1	2	1	1	1	2	2	2	2	4	5	4	3	4	4	4	4	4	3	3	3	3	3	3	3	3	3	3	3	3	3	3	3	2	3	3	2	4	4	4	4	3	3
1251	2	2	2	3	2	2	4	2	2	1	1	2	2	2	1	5	5	4	4	3	2	3	3	2	3	3	3	4	3	3	2	4	3	3	3	4	3	3	4	3	4	3	4	3	3	3	3	4	2
1252	1	2	2	2	2	2	2	2	1	1	1	2	1	1	1	3	3	3	3	3	3	3	3	3	3	3	3	3	3	3	3	3	3	3	3	3	3	3	3	3	3	3	3	3	3	3	3	3	3
1253	2	2	2	1	1	2	3	3	2	4	4	2	2	1	1	4	4	4	4	4	4	4	4	4	3	3	3	3	3	3	3	4	3	3	3	3	3	3	3	3	3	3	3	3	3	3	3	3	3
1254	2	2	1	1	2	2	1	2	2	1	1	2	2	2	1	5	4	4	4	4	3	3	2	2	3	3	3	4	4	4	4	4	3	3	3	3	4	3	3	2	3	2	2	2	2	3	4	3	2
1255	1	2	1	5	2	1	2	2	1	1	1	2	2	2	1	4	4	4	3	4	2	3	3	2	4	4	4	4	4	4	4	4	4	4	4	4	4	4	5	5	4	4	4	4	4	3	4	4	4
1256	2	2	1	1	2	2	1	1	2	1	2	2	2	2	2	5	5	5	5	5	5	5	5	1	5	5	5	5	5	5	5	3	3	4	4	3	3	3	3	3	4	3	2	4	4	4	4	4	4
1257	1	2	1	1	2	2	1	1	1	1	1	1	1	2	1	4	5	5	5	5	5	5	5	5	5	5	5	5	5	5	5	1	5	5	5	1	3	1	1	1	1	1	1	2	2	2	2	2	2
1258	2	2	1	3	1	2	4	3	3	4	4	2	1	1	1	4	4	4	4	4	4	4	4	2	4	4	4	4	4	4	4	4	4	4	4	4	4	4	4	4	4	4	3	4	4	4	4	4	2
1259	2	2	2	2	2	2	1	2	1	1	1	2	2	2	1	4	4	4	4	3	4	3	3	3	3	3	3	3	3	3	3	3	3	3	3	3	3	3	3	3	3	2	2	4	4	4	4	3	4
1260	2	2	1	1	2	2	1	3	3	1	1	1	2	2	1	5	5	4	3	3	3	5	5	5	5	5	5	5	5	5	5	5	5	5	5	5	5	5	5	5	5	4	4	4	4	4	4	4	4
1261	1	2	1	3	1	1	4	5	2	2	3	2	2	1	2	4	4	3	3	4	3	3	4	2	4	4	4	4	4	4	4	4	4	4	4	4	4	4	4	2	2	2	2	4	4	4	4	4	2
1262	1	2	2	3	2	2	2	2	1	1	1	2	2	2	1	5	5	5	5	4	3	4	4	3	4	4	4	4	4	4	4	4	4	4	4	4	4	4	4	4	4	4	4	4	4	4	4	4	4
1263	1	2	1	1	2	2	2	2	1	1	1	2	2	2	2	5	4	5	5	4	3	4	4	3	3	3	3	4	4	4	4	4	4	4	3	3	3	2	3	3	3	3	3	3	3	3	3	3	3
1264	2	2	2	3	2	2	1	1	1	1	1	2	2	2	2	5	5	4	4	4	3	4	4	4	5	5	5	5	5	5	5	5	5	5	5	5	5	3	3	4	4	4	1	4	4	4	4	4	4
1265	2	2	1	1	2	2	1	1	2	1	1	2	1	2	2	4	4	4	3	4	3	4	4	3	4	4	4	4	4	4	4	4	4	4	4	4	4	4	4	4	4	4	4	4	4	4	4	4	2
1266	1	2	1	1	2	2	2	3	3	1	1	1	2	2	1	5	5	5	5	4	3	4	4	4	4	4	4	4	4	4	4	4	4	4	4	4	4	4	3	3	4	4	2	4	4	5	4	4	4
1267	2	2	1	1	2	2	2	2	1	1	1	2	2	2	2	4	5	5	3	2	2	3	3	3	3	3	3	3	3	3	3	2	3	3	3	3	3	1	1	4	2	1	1	4	4	4	3	2	4
1268	1	2	1	4	2	1	2	1	1	1	1	2	2	2	2	5	5	4	3	3	3	3	3	3	3	3	4	4	3	3	4	3	3	4	3	3	3	3	3	3	3	3	3	4	4	3	3	2	2
1269	2	2	1	3	1	2	2	2	1	2	5	2	1	1	2	4	4	4	4	4	4	4	4	4	4	4	4	4	4	4	4	3	4	3	4	3	3	2	3	4	4	3	1	4	4	4	4	4	1
1270	2	2	1	1	2	2	1	3	1	1	1	1	1	1	1	5	5	5	5	5	3	5	3	4	3	3	3	3	3	3	3	3	3	3	3	3	3	3	3	4	4	4	4	4	4	4	4	4	4
1271	2	2	2	3	2	2	3	3	2	1	1	2	2	2	2	5	5	4	4	4	3	3	4	4	3	3	3	3	3	3	3	4	3	3	3	3	3	3	3	3	3	3	3	3	3	3	3	3	3
1272	2	2	2	1	2	2	3	3	2	2	2	1	2	2	2	4	5	5	3	3	3	4	3	3	3	3	3	3	3	3	3	3	3	3	3	3	3	3	3	3	3	3	2	2	3	3	2	2	2
1273	1	2	2	1	1	1	1	5	2	5	5	2	1	1	2	4	3	4	4	3	3	4	4	4	4	4	4	4	4	4	4	4	4	4	4	4	4	4	3	3	4	4	4	4	4	4	4	4	4
1274	2	2	1	1	2	2	2	3	1	1	1	2	2	2	2	5	5	5	5	5	3	3	3	2	4	4	4	4	4	4	4	4	1	4	4	4	4	3	3	4	4	2	2	4	4	4	4	4	4
1275	1	2	2	3	2	2	2	2	2	1	1	1	2	2	2	4	3	4	4	4	3	3	3	3	4	3	3	3	4	3	4	4	3	3	3	3	3	3	3	2	3	3	3	3	3	3	3	3	3
1276	1	2	1	1	2	2	1	1	1	1	1	1	2	2	1	5	5	5	5	4	2	5	5	5	5	5	5	5	5	5	5	1	1	5	1	1	5	1	5	1	5	1	1	5	5	5	4	3	3
1277	2	2	1	5	2	2	3	2	1	1	1	2	2	2	2	5	5	5	5	5	4	5	5	4	4	3	3	4	4	4	4	4	4	4	4	3	3	3	3	2	2	2	1	5	3	4	4	4	4
1278	2	2	1	1	2	2	2	1	1	1	1	2	1	1	1	4	5	4	4	3	3	4	2	5	5	5	5	5	5	5	5	4	3	4	5	4	4	3	2	2	4	2	1	3	4	4	4	4	4
1279	2	2	2	3	2	2	2	1	2	1	1	2	2	2	2	4	4	5	3	3	2	3	3	4	4	3	3	4	3	3	3	3	3	3	3	3	3	3	3	2	3	3	3	3	4	4	4	5	2
1280	1	2	1	1	1	1	2	2	2	4	4	2	2	2	2	3	3	3	3	3	3	3	3	3	3	3	3	3	3	3	3	3	3	3	3	3	3	3	3	3	3	3	3	3	3	3	3	3	3
1281	1	2	1	1	2	1	2	2	1	1	1	1	2	2	2	5	5	5	5	3	3	3	3	3	5	5	5	5	3	3	5	3	3	5	5	3	5	3	3	4	3	2	2	4	4	3	5	5	5
1282	1	2	1	1	1	1	4	3	4	2	2	2	2	2	2	5	4	3	4	4	5	4	4	4	4	4	4	4	4	4	4	4	4	4	4	4	4	4	4	1	4	1	1	4	4	4	4	4	4
1283	2	2	1	1	2	2	2	3	3	1	1	1	1	1	2	5	5	5	5	5	5	5	5	5	5	5	5	5	5	5	5	5	5	5	5	5	5	5	5	5	5	4	3	4	5	5	5	4	4
1284	1	2	1	1	1	1	2	2	2	4	4	1	1	1	2	4	5	4	4	4	4	4	4	4	5	5	5	5	5	5	5	4	3	4	4	4	5	4	5	4	4	3	3	4	5	4	4	5	3
1285	2	2	2	3	1	2	2	4	4	1	1	1	2	2	2	5	5	5	4	3	2	3	3	4	5	3	2	3	3	3	3	3	2	2	2	2	3	2	2	1	3	3	3	1	5	3	3	1	1
1286	2	2	1	1	2	2	2	2	2	1	1	2	2	2	1	5	5	5	5	4	2	4	3	3	4	3	4	4	4	4	4	4	2	3	3	3	3	3	3	1	3	2	1	3	3	3	3	1	1
1287	2	2	1	1	1	2	2	2	2	1	1	2	2	2	1	5	5	5	5	3	3	3	3	3	4	4	4	4	4	4	4	4	4	4	4	4	4	4	4	4	4	4	4	4	4	4	4	4	4
1288	2	2	1	1	1	2	1	1	2	1	1	2	2	2	1	4	5	4	3	3	4	4	2	3	3	3	3	4	4	3	5	3	2	4	2	1	2	1	2	4	4	2	2	4	4	4	4	4	2
1289	2	2	1	1	1	2	2	2	1	1	1	2	2	2	1	4	4	5	3	3	2	3	3	3	3	4	3	4	3	3	3	4	2	3	3	3	4	3	3	2	2	2	2	2	5	2	3	2	2
1290	2	2	1	1	1	2	2	1	1	1	1	1	2	2	2	4	5	4	3	3	3	3	4	3	4	4	4	4	4	4	4	4	4	4	4	4	4	4	4	4	4	4	4	4	4	4	4	4	4
1291	2	2	1	1	1	2	1	2	2	1	1	1	2	2	2	4	4	5	5	4	4	3	3	3	3	3	3	3	3	3	2	3	4	3	2	2	2	2	2	2	2	2	1	3	4	4	4	2	2
1292	1	2	1	1	1	2	1	2	1	1	1	2	2	2	2	4	4	4	4	4	3	3	3	4	4	4	4	4	4	4	4	3	3	3	3	3	3	3	3	2	2	2	2	3	3	3	3	3	3
1293	2	2	1	1	1	2	1	2	1	1	1	2	2	2	2	5	5	4	4	3	2	3	4	2	4	4	4	4	4	4	4	4	4	4	4	4	4	4	4	4	4	4	4	4	4	4	4	4	4
1294	2	2	1	1	1	2	3	1	1	2	2	1	2	2	2	4	5	4	3	3	2	3	3	2	4	3	3	4	4	4	4	2	2	2	2	2	3	3	3	4	3	3	2	4	4	4	4	4	4
1295	2	2	1	1	1	2	2	3	2	1	1	2	2	2	2	4	4	4	4	4	3	4	2	3	3	3	3	4	3	3	3	3	4	3	3	3	3	3	3	3	3	3	2	2	3	3	3	4	2
1296	1	2	2	3	1	1	2	2	1	1	1	2	2	2	1	5	5	5	5	5	3	3	3	5	5	4	3	4	5	3	3	3	3	3	3	3	3	3	3	3	3	3	3	3	3	3	3	3	4
1297	1	2	1	1	1	2	1	2	2	1	1	1	1	1	1	5	5	5	5	5	5	5	5	5	5	5	5	5	5	5	5	5	5	5	5	5	5	5	5	5	5	5	5	5	5	5	5	5	5
1298	2	2	1	1	1	2	2	2	1	1	1	1	1	1	1	4	5	4	4	4	3	4	3	4	3	3	3	4	4	4	4	4	4	4	4	3	3	3	3	4	4	4	4	4	4	4	4	4	4
1299	2	2	1	1	1	2	1	1	1	1	1	2	2	2	1	5	5	4	4	4	3	4	4	3	5	5	5	5	5	5	5	4	4	4	4	3	4	4	4	4	4	2	2	4	4	4	4	2	2
1300	2	2	1	1	1	2	3	2	1	1	1	1	2	2	1	5	4	4	4	3	3	3	3	4	4	4	4	4	4	4	4	3	2	4	3	3	3	2	3	1	2	2	1	1	3	2	2	1	1
1301	2	2	1	1	1	2	2	5	2	2	1	2	2	2	2	4	5	4	3	2	2	3	2	2	4	3	3	4	3	3	4	4	3	3	3	3	3	3	3	3	2	2	1	3	3	3	3	3	3
1302	2	2	1	1	1	2	3	2	2	1	1	1	1	1	2	5	5	5	5	3	3	4	4	3	4	4	4	4	4	4	4	4	4	4	4	4	4	4	4	4	4	4	4	4	4	4	4	4	4
1303	2	2	1	5	1	2	1	2	1	1	1	2	2	1	2	5	5	4	4	3	3	3	4	3	5	5	5	5	3	3	5	3	3	5	4	4	3	4	4	3	3	3	3	3	4	3	4	4	3
1304	1	2	1	1	1	1	2	3	2	4	4	1	1	1	1	5	5	5	5	5	4	4	4	4	5	5	5	5	5	5	5	4	4	4	5	3	3	3	3	4	4	4	3	4	4	4	4	4	4
1305	2	2	1	1	2	2	2	2	1	1	1	2	1	1	2	4	5	5	5	5	5	5	5	2	5	5	5	5	5	5	5	5	5	5	5	5	5	3	3	5	5	5	5	5	5	5	5	5	5
1306	2	2	1	1	2	2	3	3	2	1	1	2	2	2	1	5	5	5	5	3	3	5	5	3	5	5	5	5	5	5	5	3	3	5	5	5	5	3	3	1	3	3	1	5	5	5	5	1	1
1307	2	2	1	1	2	2	1	2	2	1	1	1	2	1	1	4	5	5	4	5	4	5	5	5	4	4	5	5	4	4	5	5	4	4	5	4	5	4	5	4	5	4	5	4	5	4	5	4	5
1308	2	2	2	1	1	2	1	1	1	1	1	2	2	2	2	3	4	4	3	3	3	3	3	2	1	1	2	3	3	3	3	3	3	3	3	3	3	3	3	3	3	2	2	4	4	4	4	5	2
1309	1	2	1	1	1	2	2	2	2	4	6	2	2	1	1	5	5	4	5	4	4	4	2	3	3	3	4	4	4	4	4	4	4	4	4	2	3	3	3	2	2	2	2	4	3	4	4	4	2
1310	1	2	1	1	1	1	2	1	1	1	1	2	2	2	1	4	4	4	4	4	3	4	4	4	4	1	3	3	3	3	3	4	3	3	3	3	3	3	3	4	2	1	1	3	3	1	2	3	4
1311	1	2	1	1	1	2	1	1	1	1	1	1	2	2	1	5	4	5	5	5	3	5	5	3	5	5	5	5	5	5	5	1	3	5	5	5	5	5	4	4	4	4	4	4	5	5	5	5	5
1312	2	2	1	5	1	2	2	3	3	5	4	1	1	1	2	5	4	5	4	4	3	4	3	2	4	3	4	4	4	4	3	4	4	3	4	4	3	3	3	4	4	2	2	4	4	4	3	4	4
1313	1	2	2	3	2	2	2	2	2	4	4	2	1	1	1	3	4	4	4	4	4	4	4	4	4	4	4	4	4	4	4	3	3	4	4	4	3	3	3	3	3	3	3	3	3	3	3	3	3
1314	2	2	1	1	1	2	2	1	1	1	1	1	1	1	1	4	4	4	4	4	4	4	4	4	4	4	4	4	4	4	4	4	4	4	4	4	4	4	4	4	4	4	4	4	4	4	4	4	4
1315	1	2	1	1	1	1	2	6	1	2	1	1	2	2	2	4	4	4	4	4	3	3	3	4	3	3	3	3	3	3	3	4	4	3	3	3	3	3	3	3	3	3	3	3	3	3	3	3	3
1316	2	2	1	1	2	2	1	3	1	1	1	2	2	2	2	4	4	3	4	4	3	4	4	4	3	3	3	3	3	3	3	3	3	3	3	3	3	3	3	4	3	3	3	3	3	3	3	3	3
1317	2	2	1	1	1	1	4	5	3	2	2	2	2	2	1	5	4	4	4	4	4	3	3	4	3	3	3	3	3	3	3	3	3	3	3	3	1	3	3	3	3	3	3	3	3	3	3	3	3
1318	2	2	1	1	2	2	3	2	2	1	1	2	1	1	1	5	5	5	5	5	5	5	5	5	5	5	5	5	5	5	5	5	5	5	5	5	5	5	5	5	5	5	5	5	5	5	5	5	5
1319	2	2	1	1	2	2	2	1	1	1	1	2	2	2	2	5	5	5	4	4	2	4	3	5	4	4	4	4	4	4	5	3	3	4	3	3	5	2	4	5	3	2	2	4	5	4	4	4	5
1320	1	2	1	1	2	1	1	3	1	2	1	1	1	1	1	5	5	4	4	4	2	3	3	2	4	4	4	4	4	4	4	2	4	4	4	3	4	2	4	4	4	4	4	4	4	4	4	4	4
1321	2	2	2	3	2	2	4	2	2	4	4	2	1	1	1	5	5	5	5	4	5	5	3	3	4	2	4	4	4	4	5	4	4	4	4	4	3	4	3	3	4	3	3	4	3	4	3	3	3
1322	2	2	1	1	2	2	2	2	1	1	1	2	2	2	1	3	4	4	3	3	4	2	3	3	4	4	4	4	4	4	4	4	4	4	4	4	4	4	4	4	3	3	3	5	4	4	4	4	3
1323	1	2	2	1	2	1	2	2	2	1	1	2	2	2	2	5	5	3	4	4	2	3	4	4	4	5	5	5	5	5	5	5	5	5	5	5	5	5	5	5	5	5	5	5	4	4	4	4	4
1324	1	2	1	1	2	2	1	1	1	1	1	2	2	2	1	5	5	5	5	3	3	5	4	3	5	5	5	5	5	5	5	5	5	5	5	5	5	5	5	4	4	4	5	4	5	4	5	4	5
1325	1	2	2	1	2	2	2	3	3	1	1	2	2	1	1	5	5	5	5	5	4	4	4	4	5	5	5	5	5	5	5	5	5	5	5	5	5	5	5	5	5	5	5	5	5	5	5	5	5
1326	1	2	1	1	1	1	3	3	2	4	2	2	2	2	1	4	4	4	4	4	3	3	3	3	3	3	3	3	4	4	4	4	4	4	3	3	3	3	3	2	3	3	2	3	3	3	3	3	2
1327	1	1	2	1	2	2	1	2	2	2	1	2	2	2	1	3	3	4	4	3	3	3	3	3	3	3	3	3	3	3	3	3	3	3	4	3	4	3	3	3	3	3	3	3	4	4	4	3	4
1328	1	2	2	1	2	2	3	2	1	1	1	2	1	1	1	5	5	3	5	5	3	5	5	3	5	5	5	5	5	5	5	5	3	5	5	3	5	3	3	5	3	3	3	5	5	5	5	1	3
1329	1	2	1	1	2	1	1	1	1	1	1	2	2	1	2	3	3	3	3	3	3	3	3	3	3	3	3	3	3	3	3	3	3	3	3	3	3	3	3	3	3	3	3	3	3	3	3	3	3
1330	1	2	2	1	2	2	2	2	1	1	1	2	1	2	2	3	3	2	3	3	3	4	3	3	2	3	3	3	4	2	3	4	2	3	3	4	3	3	3	3	2	3	3	4	3	3	3	2	3
1331	1	2	2	1	2	2	2	2	1	2	1	1	1	1	1	5	5	4	4	4	3	5	4	3	5	5	5	5	5	5	5	5	5	5	5	4	5	4	4	5	5	4	4	4	4	4	4	4	4
1332	1	2	2	1	2	2	2	1	3	1	1	2	2	2	1	4	5	5	3	3	3	4	3	2	3	3	3	3	3	3	3	4	3	3	4	4	4	3	3	2	4	3	3	3	4	3	3	3	3
1333	2	2	1	5	2	2	2	2	2	1	1	2	1	1	1	5	5	5	5	5	3	4	4	3	4	4	4	4	4	4	4	4	4	4	4	3	4	3	3	4	4	4	3	4	4	4	4	4	4
1334	2	2	1	1	2	2	1	2	2	1	1	2	1	1	2	5	5	4	4	4	3	4	4	2	5	5	5	5	5	5	5	3	2	4	5	5	5	2	2	5	5	3	4	4	4	5	5	4	4
1335	1	2	2	1	1	2	2	2	2	4	4	1	2	2	2	3	4	5	4	4	4	3	4	4	2	3	3	4	4	4	4	3	4	4	3	3	4	3	4	3	4	4	3	4	4	4	3	4	3
1336	1	2	2	1	2	1	1	5	1	1	1	2	2	2	1	5	5	5	5	5	5	5	5	5	3	3	3	5	3	3	5	3	3	3	3	3	3	3	3	3	3	3	3	3	3	3	3	3	3
1337	1	2	2	1	2	1	2	2	4	1	1	2	1	1	1	5	5	5	5	5	3	5	3	5	5	5	5	5	5	5	5	5	5	5	5	5	5	5	5	5	5	5	5	5	5	5	5	5	5
1338	1	2	2	1	2	1	1	2	2	1	1	2	1	1	1	4	4	4	3	4	4	4	4	4	4	4	4	4	4	4	4	4	4	4	4	4	4	4	4	4	4	3	4	4	4	4	4	4	3
1339	1	2	2	1	1	2	2	2	2	2	1	2	2	2	1	5	3	5	5	5	3	5	5	5	3	3	3	3	3	3	3	3	3	3	3	3	3	3	3	3	3	3	3	3	3	3	3	3	3
1340	1	2	2	1	2	1	1	4	2	1	1	1	1	1	2	3	4	4	4	4	3	4	5	5	5	3	5	5	5	5	5	5	5	4	4	3	3	3	3	2	3	3	4	4	4	4	4	4	4
1341	2	2	2	1	1	1	2	2	3	2	4	2	1	1	1	4	4	4	3	3	4	3	3	4	4	4	3	4	5	4	4	3	4	4	4	4	4	3	3	3	4	3	3	3	4	3	4	4	3
1342	1	2	2	1	2	2	3	1	2	2	2	2	2	2	2	5	5	5	5	5	5	5	5	5	5	5	5	5	5	5	5	5	5	5	5	5	5	5	5	5	5	5	5	5	5	5	5	5	5
1343	2	2	1	2	2	2	1	1	3	1	1	2	1	1	2	4	4	4	4	4	3	4	4	3	4	4	4	4	4	4	4	4	2	3	3	3	4	3	4	4	3	3	3	4	4	4	4	2	2
1344	2	3	1	3	2	2	2	1	2	1	1	1	2	2	2	4	5	4	4	4	2	3	4	4	3	3	3	3	4	4	4	5	4	3	4	4	3	4	4	3	4	4	3	4	3	4	3	4	3
1345	1	2	2	1	2	2	1	3	2	1	1	2	1	1	2	5	5	4	4	4	4	5	4	4	4	3	3	4	4	4	3	4	5	4	4	4	4	3	4	4	4	4	4	4	3	3	4	4	4
1346	1	2	2	3	2	2	1	1	1	1	1	2	2	2	1	5	5	5	5	5	3	5	5	4	5	5	5	5	5	5	5	3	4	4	4	4	4	1	2	4	5	3	1	5	5	5	5	5	2
1347	1	1	2	1	2	1	1	1	1	1	1	1	2	1	1	5	5	5	5	5	3	5	3	3	4	4	4	4	4	4	4	4	4	4	4	2	2	1	4	1	3	3	2	2	3	4	3	2	2
1348	2	2	1	6	2	2	2	2	1	1	1	2	2	2	2	4	4	3	3	3	3	3	3	3	3	3	3	3	3	3	3	3	3	3	3	3	3	3	3	3	3	3	3	3	4	3	3	3	3
1349	2	2	2	1	1	1	1	5	5	5	5	1	2	2	1	5	4	4	4	3	3	4	3	3	3	3	3	3	3	3	3	3	3	3	3	3	3	3	3	3	3	3	3	3	3	3	3	4	3
1350	2	2	2	3	2	2	2	2	2	1	1	1	2	1	2	5	5	5	5	5	5	5	3	5	4	4	4	4	4	4	5	3	4	4	4	4	3	4	3	4	3	4	3	4	3	4	3	4	3
1351	1	2	2	3	2	1	1	3	1	1	1	1	2	2	1	5	5	5	5	5	5	5	3	5	5	5	5	5	5	5	5	3	3	3	3	3	3	4	3	5	5	5	5	5	5	5	5	5	5
1352	2	2	1	6	2	2	2	1	1	1	2	2	2	2	2	4	4	4	3	3	3	3	3	3	4	4	4	4	4	4	4	3	2	2	2	2	3	3	3	3	3	3	3	3	4	4	4	4	4
1353	2	2	1	2	2	1	1	2	4	1	1	2	2	2	2	4	4	4	4	3	2	3	2	3	4	3	4	4	4	4	4	2	4	3	3	3	3	2	2	2	2	2	2	3	3	3	3	2	2
1354	2	2	2	3	2	2	1	2	1	1	1	1	1	2	2	5	5	4	4	4	3	4	3	4	4	4	4	4	4	4	4	3	3	3	3	3	4	3	3	4	4	4	4	4	4	4	4	4	4
1355	2	2	2	3	2	2	3	4	2	4	4	2	1	1	1	3	3	3	3	3	5	4	4	5	3	3	3	3	3	3	3	4	4	3	3	3	3	3	3	3	3	5	4	3	3	3	3	4	2
1356	2	2	1	2	2	2	2	1	1	1	1	2	2	2	1	4	5	4	3	1	5	3	2	5	4	3	4	4	3	3	3	4	3	3	3	2	3	3	3	1	1	1	1	3	2	3	2	2	2
1357	2	2	1	6	1	2	3	6	3	2	6	2	1	1	2	5	5	5	5	5	4	4	4	2	4	5	5	5	5	5	5	3	5	5	4	3	4	3	4	4	5	4	4	5	5	5	5	5	3
1358	2	2	1	2	1	1	4	3	6	4	3	1	1	1	2	5	5	5	2	4	4	4	3	3	4	4	4	4	4	4	4	4	4	4	4	4	4	4	4	4	4	4	4	4	4	4	4	4	4
1359	2	2	1	6	2	2	2	1	1	1	1	2	2	2	2	4	5	4	4	4	3	4	4	4	4	3	4	5	5	5	5	5	5	5	5	5	5	5	5	5	5	5	5	5	5	5	5	5	5
1360	2	2	1	6	2	2	4	3	2	4	4	2	2	2	1	4	5	4	4	3	3	4	4	4	4	4	4	5	5	5	5	4	4	4	4	4	4	4	4	4	4	4	4	4	4	4	4	4	4
1361	2	2	1	2	1	1	2	6	3	2	6	2	1	1	2	5	5	5	5	3	3	4	3	3	4	4	4	4	4	4	4	4	4	4	4	4	4	3	3	3	4	4	2	4	4	3	3	2	3
1362	2	2	1	2	2	2	2	2	2	1	1	2	2	2	2	3	5	4	3	2	4	4	4	4	3	3	3	3	3	3	3	4	2	3	3	3	3	3	2	2	2	3	1	3	3	4	4	4	4
1363	1	2	1	1	2	1	1	2	1	1	1	1	2	2	1	4	5	5	4	4	3	4	3	3	4	4	5	5	4	5	5	3	4	4	3	3	3	3	3	5	4	3	2	4	4	3	4	4	3
1364	2	2	2	1	2	2	2	2	2	4	1	2	2	2	1	4	4	4	4	3	2	3	3	4	3	3	3	4	3	3	4	4	4	4	3	3	3	3	3	2	3	4	3	3	3	3	3	3	3
1365	2	2	2	1	1	2	2	2	3	1	1	1	2	2	1	5	5	5	4	5	5	4	4	4	4	4	4	4	4	4	4	4	4	4	4	4	4	4	4	4	4	4	4	4	4	4	4	4	4
1366	2	2	1	2	1	2	1	2	2	1	1	2	2	2	1	4	4	4	4	4	4	4	4	4	3	3	3	3	3	3	3	3	3	3	3	3	3	2	2	3	3	3	3	3	3	3	3	3	3
1367	2	2	1	6	1	2	3	2	1	1	1	1	2	2	1	4	5	4	4	3	3	4	3	4	4	3	3	4	4	4	4	4	3	4	3	3	4	4	4	2	4	3	3	4	4	4	4	4	4
1368	2	2	1	6	1	2	2	1	1	1	1	2	2	2	2	4	4	3	3	4	3	4	4	3	3	3	3	3	3	3	4	4	4	4	4	3	3	3	4	4	4	4	4	4	4	4	4	4	4
1369	2	2	1	2	1	2	3	1	1	4	1	2	2	1	1	4	4	4	3	3	4	3	4	4	4	4	4	4	4	4	4	3	3	4	4	4	4	4	3	4	4	3	3	4	4	4	4	4	4
1370	2	2	1	2	1	2	1	2	1	1	1	2	2	1	2	4	5	5	5	3	3	3	3	3	4	5	4	4	3	4	3	4	3	4	4	3	3	4	3	4	3	4	3	4	3	3	4	3	3
1371	2	2	1	4	1	2	1	1	1	1	1	2	1	1	1	5	5	5	5	5	5	4	4	5	5	5	5	5	5	5	5	4	5	5	5	5	5	5	5	5	5	5	2	5	5	5	5	5	5
1372	2	2	1	2	1	2	2	2	2	1	1	1	2	2	1	4	4	3	4	3	3	3	3	2	3	3	3	3	3	3	3	4	4	3	3	3	3	3	3	3	3	3	3	3	3	4	4	4	3
1373	1	2	1	2	1	1	1	2	1	1	1	1	2	2	2	4	4	4	4	4	4	4	4	3	4	4	4	4	4	4	5	4	4	4	4	3	4	3	4	4	4	4	3	3	4	4	4	4	4
1374	2	2	1	2	1	1	4	2	2	2	2	1	1	1	1	5	4	4	4	3	4	4	3	4	3	4	4	4	4	4	4	3	3	3	3	3	3	3	3	4	3	3	3	3	3	3	3	4	4
1375	2	2	1	2	2	2	2	2	2	1	1	2	2	2	1	5	5	5	5	5	5	4	4	3	3	3	3	3	3	4	3	4	4	3	3	4	3	3	3	3	3	3	3	3	3	3	3	3	4
1376	2	2	1	2	2	2	1	1	1	1	1	2	2	2	1	4	4	4	4	3	3	4	4	3	4	3	3	4	4	3	3	3	4	3	3	3	3	3	3	2	4	3	2	4	4	4	4	4	2
1377	1	2	1	1	2	2	2	1	2	1	1	2	2	2	1	4	4	4	4	4	3	3	3	4	3	3	3	3	3	3	3	3	3	3	3	3	3	3	3	4	4	3	3	4	4	4	4	2	2
1378	2	2	1	2	2	2	2	2	1	2	2	2	2	1	2	4	5	3	5	4	3	5	3	5	4	4	4	4	4	4	4	2	4	3	3	3	3	3	3	3	3	3	3	3	3	3	3	3	3
1379	2	2	1	6	2	2	1	2	1	1	1	1	2	2	1	3	5	5	3	4	5	3	3	3	4	4	3	3	3	3	3	2	3	4	3	2	3	2	2	2	3	2	2	4	4	4	4	2	2
1380	2	2	1	2	2	2	1	2	1	1	1	2	2	2	1	5	5	5	5	2	3	3	3	3	3	3	3	3	3	3	3	3	3	3	3	3	3	3	3	3	3	3	3	3	3	3	3	3	3
1381	2	2	1	2	2	2	1	2	2	1	1	2	2	2	2	4	4	4	3	3	3	3	3	3	3	3	3	3	3	3	4	3	3	4	3	3	3	2	3	4	3	2	2	3	4	3	3	3	2
1382	2	2	1	1	1	1	1	1	1	5	5	2	1	1	2	5	5	5	4	3	3	3	2	3	5	5	5	5	5	5	5	4	4	4	5	4	4	3	5	4	4	3	3	3	4	3	3	3	3
1383	2	2	1	2	2	2	1	2	1	1	1	2	2	2	2	3	4	4	4	3	3	3	3	2	4	3	4	4	4	4	4	4	4	3	3	3	4	3	3	4	3	2	3	4	4	4	4	4	4
1384	2	2	1	2	2	2	1	2	1	1	1	1	2	2	1	5	4	5	4	3	3	3	3	3	3	4	4	4	4	4	4	4	4	4	4	3	3	3	3	4	3	3	2	3	3	3	4	3	4
1385	2	2	1	4	2	2	2	2	2	2	1	1	1	1	1	4	5	5	4	3	3	4	5	5	4	4	4	4	4	4	4	4	4	4	4	4	4	3	3	4	4	4	4	4	4	4	4	4	4
1386	2	2	1	2	2	2	3	2	1	4	4	2	1	1	2	4	5	5	4	3	2	2	2	2	4	4	4	4	5	5	4	4	4	3	3	3	3	3	3	4	4	3	3	4	4	4	4	4	3
1387	1	2	1	1	2	2	2	1	1	1	1	2	1	1	1	5	5	5	5	4	2	4	4	4	5	5	5	5	5	5	5	5	4	4	4	4	4	4	4	4	3	2	2	4	4	4	4	4	2
1388	2	2	1	4	2	2	1	1	2	1	1	2	2	2	1	5	5	5	3	3	3	3	3	3	3	4	4	4	4	4	4	4	4	4	4	4	4	4	4	4	4	4	4	4	4	4	4	4	4
1389	2	2	1	6	1	2	1	1	1	1	1	2	2	2	1	4	5	4	3	4	4	4	3	4	4	4	4	4	4	4	4	3	4	3	3	3	3	3	3	4	4	3	1	3	3	3	3	4	4
[truncated: 24 more columns]

## Sheet: Variable Codebook
Variable	Section	Coding / Scale	Description	Used in manuscript	Notes / Source
Respondent_ID	Identifier	1 to 1389	Anonymous respondent identifier created for the shared dataset	Yes	Created for the de-identified shared dataset
Gender	Demographics	1=male, 2=female	Respondent gender	Yes	Original variable: 性别
Academic_Year	Demographics	1=first-year, 2=second-year,3=third-year,4=fourth-year	Current year of study	Yes	Original variable: 年级
Education_Level	Demographics	1=undergraduate, 2=vocational	Type of higher education programme	Yes	Original variable: 学历
Major_Group	Demographics	1=Business and economics, 2=Humanities, 3=Science and Engineering, 4=Arts, 5=Agricultural Sciences, 6=Others	Major category	Yes	Original variable: 专业
Family_Location	Demographics	1 = urban, 2 = rural	Family location / place of origin	No	Original variable: 家庭所在地
Only_Child	Demographics	1=yes, 2=no	Only-child status	No	Original variable: 独生子女
Household_Income	Demographics	1=Below 8,000 RMB, 2 = 8,001–10,000 RMB, 3 = 10,001–15,000 RMB, 4 = Above 15,000 RMB	Household income category	No	Original variable: 收入
Father_Education	Demographics	1 = Primary school or below, 2 = Junior high school, 3 = Senior high school, 4 = Secondary vocational school, 5 = Junior college, 6 = Bachelor’s degree, 7 = Postgraduate degree or above	Father's education level	No	Original variable: 父文化
Mother_Education	Demographics	1 = Primary school or below, 2 = Junior high school, 3 = Senior high school, 4 = Secondary vocational school, 5 = Junior college, 6 = Bachelor’s degree, 7 = Postgraduate degree or above	Mother's education level	No	Original variable: 母文化
Father_Occupation	Demographics	1 = Farmer, 2 = Wage earner, 3 = Managerial staff, 4 = Self-employed or entrepreneur, 5 = Unemployed, 6 = Others	Father's occupation category	No	Original variable: 父职业
Mother_Occupation	Demographics	1 = Farmer, 2 = Wage earner, 3 = Managerial staff, 4 = Self-employed or entrepreneur, 5 = Unemployed, 6 = Others	Mother's occupation category	No	Original variable: 母职业
Student_Union_Cadre	Demographics	1=yes, 2=no	Whether the respondent served as a student union cadre	No	Original variable: 是否学生会干部
Government_Policy	Background	1=yes, 2=no	General background item on government policy	No	Original variable: 政府政策
University_Entrepreneurship_Policy	Background	1=yes, 2=no	General background item on university entrepreneurship policy	No	Original variable: 学校创业政策
Entrepreneurial_Idea	Background	1=yes, 2=no	General background item on entrepreneurial idea	No	Original variable: 创业想法
Inn1	Entrepreneurial Spirit	Likert 1-5	I often like to try new, creative, or unconventional entrepreneurial ideas or activities.	Yes	Proactiveness dimension
Inn2	Entrepreneurial Spirit	Likert 1-5	In entrepreneurial projects, I generally prefer a strong emphasis on uniqueness and novelty.	Yes	Proactiveness dimension
Inn3	Entrepreneurial Spirit	Likert 1-5	When learning entrepreneurial knowledge or skills, I prefer to try my own unique way rather than following the crowd.	Yes	Proactiveness dimension
Inn4	Entrepreneurial Spirit	Likert 1-5	I like to apply innovative and experimental approaches to solve entrepreneurial problems.	Yes	Proactiveness dimension
Pro1	Entrepreneurial Spirit	Likert 1-5	I am willing to be at the forefront in exploring entrepreneurial opportunities.	Yes	Proactiveness dimension
Pro2	Entrepreneurial Spirit	Likert 1-5	I am able to identify potential entrepreneurial opportunities or problems ahead of others.	Yes	Innovativeness dimension
Pro3	Entrepreneurial Spirit	Likert 1-5	I tend to take action earlier than others to address issues arising during entrepreneurship.	Yes	Innovativeness dimension
Pro4	Entrepreneurial Spirit	Likert 1-5	I like to act quickly when facing entrepreneurial challenges or changes.	Yes	Innovativeness dimension
Pro5	Entrepreneurial Spirit	Likert 1-5	Problems in the entrepreneurial process actively drive me to take necessary actions.	Yes	Innovativeness dimension
PPS1	Entrepreneurial Environment Perception	Likert 1-5	The government has specific organizations or programs to help entrepreneurs develop new businesses.	Yes	Perceived policy support
PPS2	Entrepreneurial Environment Perception	Likert 1-5	Governments at various levels provide diverse funding support and grant programs for entrepreneurs.	Yes	Perceived policy support
PPS3	Entrepreneurial Environment Perception	Likert 1-5	The government has introduced various preferential policies to encourage entrepreneurial activities.	Yes	Perceived policy support
PPS4	Entrepreneurial Environment Perception	Likert 1-5	The government prioritizes newly established businesses in public procurement or bidding projects.	Yes	Perceived policy support
PPS5	Entrepreneurial Environment Perception	Likert 1-5	Even after a business failure, the government offers opportunities and support for re-entrepreneurship.	Yes	Perceived policy support
PPS6	Entrepreneurial Environment Perception	Likert 1-5	I have access to relevant information about government policies and funding support for entrepreneurship.	Yes	Perceived policy support
PPS7	Entrepreneurial Environment Perception	Likert 1-5	The local government where my university is located actively promotes and supports student entrepreneurship.	Yes	Perceived policy support
PAF1	Entrepreneurial Environment Perception	Likert 1-5	If I were to start my own business, I know how to prepare a business plan.	Yes	Perceived access to finance
PAF2	Entrepreneurial Environment Perception	Likert 1-5	If I were to start my own business, I know how to use financial information to make decisions.	Yes	Perceived access to finance
PAF3	Entrepreneurial Environment Perception	Likert 1-5	I am familiar with some financing channels suitable for college student entrepreneurs (e.g., government funds, startup grants).	Yes	Perceived access to finance
PAF4	Entrepreneurial Environment Perception	Likert 1-5	I know where to find information related to entrepreneurial financing.	Yes	Perceived access to finance
PAF5	Entrepreneurial Environment Perception	Likert 1-5	I can access financing information through various channels (e.g., campus lectures, online, startup platforms).	Yes	Perceived access to finance
PAF6	Entrepreneurial Environment Perception	Likert 1-5	For me, obtaining startup capital for entrepreneurship is achievable.	Yes	Perceived access to finance
PAF7	Entrepreneurial Environment Perception	Likert 1-5	Compared to other entrepreneurial challenges, getting financial support is my biggest obstacle.	Yes	Perceived access to finance
PAF8	Entrepreneurial Environment Perception	Likert 1-5	Compared with traditional entrepreneurs, it is more difficult for college students to obtain entrepreneurial financing.	Yes	Perceived access to finance
PEE1	Entrepreneurial Environment Perception	Likert 1-5	I gained new experience and knowledge through the entrepreneurship course.	Yes	Perceived entrepreneurial education
PEE2	Entrepreneurial Environment Perception	Likert 1-5	The entrepreneurship course has helped me improve my entrepreneurial skills.	Yes	Perceived entrepreneurial education
PEE3	Entrepreneurial Environment Perception	Likert 1-5	The entrepreneurship course is related to real-world situations and is practically meaningful.	Yes	Perceived entrepreneurial education
PEE4	Entrepreneurial Environment Perception	Likert 1-5	The lecturers are experienced in teaching entrepreneurship courses.	Yes	Perceived entrepreneurial education
PEE5	Entrepreneurial Environment Perception	Likert 1-5	The lecturers use engaging and interactive teaching methods in entrepreneurship courses.	Yes	Perceived entrepreneurial education
PEE6	Entrepreneurial Environment Perception	Likert 1-5	Practical activities help me better understand entrepreneurship.	Yes	Perceived entrepreneurial education
PEE7	Entrepreneurial Environment Perception	Likert 1-5	My university fosters a strong entrepreneurial atmosphere.	Yes	Perceived entrepreneurial education
PEE8	Entrepreneurial Environment Perception	Likert 1-5	My university encourages and supports student participation in entrepreneurship.	Yes	Perceived entrepreneurial education
PEE9	Entrepreneurial Environment Perception	Likert 1-5	At university, I have had the opportunity to meet many people with entrepreneurial ideas.	Yes	Perceived entrepreneurial education
PEE10	Entrepreneurial Environment Perception	Likert 1-5	I believe university is the best place to receive systematic entrepreneurial education.	Yes	Perceived entrepreneurial education
RM1	Role Models	Likert 1-5	I consider this entrepreneurial role model as an example to follow.	Yes	Role model item included in final measurement model
RM2	Role Models	Likert 1-5	I aspire to become like this entrepreneurial role model.	Yes	Role model item included in final measurement model
EI1	Entrepreneurial Intention	Likert 1-5	I am considering creating my own business in the future.	Yes	Entrepreneurial intention item; not labelled as EI in uploaded raw dataset
EI2	Entrepreneurial Intention	Likert 1-5	I am prepared to do whatever it takes to become an entrepreneur.	Yes	Entrepreneurial intention item; not labelled as EI in uploaded raw dataset
EI3	Entrepreneurial Intention	Likert 1-5	I am trying to initiate and move forward with my own venture.	Yes	Entrepreneurial intention item; not labelled as EI in uploaded raw dataset
EI4	Entrepreneurial Intention	Likert 1-5	I am determined to launch my own business in the future.	Yes	Entrepreneurial intention item; not labelled as EI in uploaded raw dataset

## Sheet: Demographic Frequency Analysis
Paste or retain frequency tables for demographic variables used in the manuscript.
Frequencies
Statistics
		Gender	Academic years	Educational level	Major
N	Valid	1389	1389	1389	1389
	Missing	0	0	0	0
Frequency Table
Gender
		Frequency	Percent	Valid Percent	Cumulative Percent
Valid	Male	628	45.2	45.2	45.2
	Female	761	54.8	54.8	100
	Total	1389	100	100
Academic years
		Frequency	Percent	Valid Percent	Cumulative Percent
Valid	First-year	168	12.1	12.1	12.1
	Second-year	338	24.3	24.3	36.4
	Third-year	449	32.3	32.3	68.8
	Fourth-year	434	31.2	31.2	100
	Total	1389	100	100
Educational level
		Frequency	Percent	Valid Percent	Cumulative Percent
Valid	Undergraduate	882	63.5	63.5	63.5
	Vocational	507	36.5	36.5	100
	Total	1389	100	100
Major
		Frequency	Percent	Valid Percent	Cumulative Percent
Valid	Business and economics	576	41.5	41.5	41.5
	Humanities	161	11.6	11.6	53.1
	Science and Engineering	332	23.9	23.9	77
	Arts	119	8.6	8.6	85.5
	Agricultural Sciences	143	10.3	10.3	95.8
	Others	58	4.2	4.2	100
	Total	1389	100	100

## Sheet: CFA Results (AMOS)
Standardized Regression Weights: (Group number 1 - Default model)
			Estimate
Innovative	<---	Spirit	0.842
Proactive	<---	Spirit	0.949
Policysst	<---	Perception	0.794
Educationsst	<---	Perception	0.804
Financesst	<---	Perception	0.83
Inn4	<---	Innovative	0.87
Inn3	<---	Innovative	0.641
Pro4	<---	Proactive	0.691
Pro3	<---	Proactive	0.755
Pro1	<---	Proactive	0.728
PPS7	<---	Policysst	0.797
PPS6	<---	Policysst	0.926
PPS5	<---	Policysst	0.932
PPS4	<---	Policysst	0.923
PPS3	<---	Policysst	0.905
PPS2	<---	Policysst	0.856
PPS1	<---	Policysst	0.835
PAF8	<---	Financesst	0.793
PAF7	<---	Financesst	0.806
PAF6	<---	Financesst	0.814
PAF5	<---	Financesst	0.872
PAF4	<---	Financesst	0.846
PAF3	<---	Financesst	0.769
PEE9	<---	Educationsst	0.69
PEE8	<---	Educationsst	0.913
PEE7	<---	Educationsst	0.916
PEE6	<---	Educationsst	0.834
PEE5	<---	Educationsst	0.824
PEE2	<---	Educationsst	0.755
In1	<---	Intention	0.849
In2	<---	Intention	0.817
In3	<---	Intention	0.813
In4	<---	Intention	0.789
RM1	<---	Rolemodle	0.773
RM2	<---	Rolemodle	0.897
Intercepts: (Group number 1 - Default model)
			Estimate	S.E.	C.R.	P	Label
Inn4			4.059	0.021	194.325	***	par_33
Inn3			4.317	0.019	223.281	***	par_34
Pro4			3.584	0.024	152.022	***	par_35
Pro3			3.807	0.023	167.304	***	par_36
Pro1			3.785	0.022	173.763	***	par_37
PPS7			3.98	0.021	185.919	***	par_38
PPS6			3.857	0.022	175.465	***	par_39
PPS5			3.883	0.022	178.921	***	par_40
PPS4			3.948	0.022	183.319	***	par_41
PPS3			3.827	0.023	169.533	***	par_42
PPS2			3.796	0.023	161.875	***	par_43
PPS1			3.846	0.022	171.369	***	par_44
PAF8			3.233	0.025	129.574	***	par_45
PAF7			3.171	0.026	121.052	***	par_46
PAF6			3.56	0.023	151.957	***	par_47
PAF5			3.281	0.027	123.775	***	par_48
PAF4			3.541	0.025	142.134	***	par_49
PAF3			3.624	0.023	155.458	***	par_50
PEE9			3.447	0.029	118.068	***	par_51
PEE8			3.622	0.025	144.545	***	par_52
PEE7			3.602	0.025	142.668	***	par_53
PEE6			3.706	0.024	155.375	***	par_54
PEE5			3.534	0.026	136.122	***	par_55
PEE2			3.37	0.027	123.234	***	par_56
In1			3.58	0.027	133.289	***	par_57
In2			3.762	0.024	154.013	***	par_58
In3			3.219	0.029	111.614	***	par_59
In4			3.593	0.027	134.996	***	par_60
RM1			4.175	0.018	231.232	***	par_61
RM2			4.05	0.019	208.75	***	par_62
Covariances: (Group number 1 - Default model)
			Estimate	S.E.	C.R.	P	Label
Perception	<-->	Spirit	0.154	0.012	12.558	***	par_27
Intention	<-->	Spirit	0.312	0.021	15.111	***	par_28
Rolemodle	<-->	Spirit	0.114	0.011	9.992	***	par_29
Perception	<-->	Intention	0.237	0.017	14.189	***	par_30
Perception	<-->	Rolemodle	0.171	0.012	14.212	***	par_31
Intention	<-->	Rolemodle	0.145	0.015	9.647	***	par_32
Correlations: (Group number 1 - Default model)
			Estimate
Perception	<-->	Spirit	0.536
Intention	<-->	Spirit	0.644
Rolemodle	<-->	Spirit	0.384
Perception	<-->	Intention	0.554
Perception	<-->	Rolemodle	0.652
Intention	<-->	Rolemodle	0.329
Variances: (Group number 1 - Default model)
			Estimate	S.E.	C.R.	P	Label
Intention			0.721	0.038	18.933	***	par_63
Rolemodle			0.27	0.018	14.623	***	par_64
Spirit			0.325	0.024	13.565	***	par_65
Perception			0.255	0.019	13.56	***	par_66
e41			0.133	0.021	6.48	***	par_67
e42			0.035	0.013	2.615	0.009	par_68
e43			0.15	0.01	14.314	***	par_69
e44			0.169	0.014	12.474	***	par_70
e45			0.209	0.016	13.021	***	par_71
e1			0.148	0.018	8.08	***	par_72
e2			0.306	0.014	21.601	***	par_73
e6			0.403	0.019	21.227	***	par_74
e7			0.309	0.016	18.8	***	par_75
e9			0.309	0.015	19.958	***	par_76
e10			0.232	0.009	24.84	***	par_77
e11			0.095	0.005	21.075	***	par_78
e12			0.086	0.004	20.564	***	par_79
e13			0.096	0.004	21.34	***	par_80
e14			0.128	0.006	22.399	***	par_81
e15			0.204	0.009	23.972	***	par_82
e16			0.212	0.009	24.36	***	par_83
e17			0.321	0.014	23.1	***	par_84
e18			0.334	0.015	22.783	***	par_85
e19			0.257	0.011	22.561	***	par_86
e20			0.233	0.012	20.199	***	par_87
e21			0.245	0.011	21.504	***	par_88
e22			0.308	0.013	23.572	***	par_89
e26			0.62	0.025	25	***	par_90
e27			0.145	0.008	18.716	***	par_91
e28			0.142	0.008	18.401	***	par_92
e29			0.24	0.01	22.924	***	par_93
e30			0.301	0.013	23.192	***	par_94
e33			0.446	0.018	24.371	***	par_95
e35			0.28	0.015	18.386	***	par_96
e36			0.276	0.014	20.172	***	par_97
e37			0.391	0.019	20.319	***	par_98
e38			0.371	0.017	21.276	***	par_99
e39			0.182	0.012	15.315	***	par_100
e40			0.102	0.016	6.555	***	par_101
Matrices (Group number 1 - Default model)
Residual Covariances (Group number 1 - Default model)
	RM2	RM1	In4	In3	In2	In1	PEE2	PEE5	PEE6	PEE7	PEE8	PEE9	PAF3	PAF4	PAF5	PAF6	PAF7	PAF8	PPS1	PPS2	PPS3	PPS4	PPS5	PPS6	PPS7	Pro1	Pro3	Pro4	Inn3	Inn4
RM2	0
RM1	0	0
In4	0.01	0.01	0
In3	-0.02	-0.042	0.036	0
In2	0.03	0.039	0	-0.046	0
In1	-0.018	-0.011	-0.045	0.01	0.04	0
PEE2	0.027	0.014	0.082	0.124	0.046	0.024	0
PEE5	0.026	0.026	0.026	0.03	-0.001	-0.024	0.046	0
PEE6	0.068	0.069	0.032	0.008	-0.002	-0.03	-0.025	0.028	0
PEE7	0.051	0.037	0.014	0.01	-0.04	-0.048	-0.027	-0.009	0.003	0
PEE8	0.066	0.037	0.003	0.001	-0.029	-0.056	-0.011	-0.018	-0.009	0.018	0
PEE9	0.027	0.025	0.081	0.117	0.044	0.045	0.056	-0.004	-0.017	-0.014	0.007	0
PAF3	0.01	-0.003	0.067	0.095	0.016	0.026	0.082	0.031	0.018	0.029	0.029	0.024	0
PAF4	-0.012	-0.024	0.039	0.076	-0.007	0.012	0.079	0.018	-0.021	-0.02	-0.009	0.013	0.077	0
PAF5	-0.077	-0.085	0.016	0.077	-0.056	-0.024	0.066	-0.021	-0.073	-0.05	-0.038	-0.003	-0.015	0.023	0
PAF6	-0.005	-0.011	0.021	0.04	-0.029	-0.03	0.11	0.051	0.045	0.02	0.026	0.015	-0.011	-0.001	-0.01	0
PAF7	-0.078	-0.07	0.046	0.118	-0.007	0.033	0.081	-0.013	-0.069	-0.041	-0.044	0.024	-0.083	-0.066	0.051	-0.023	0
PAF8	-0.054	-0.063	0.035	0.079	-0.005	0.003	0.129	0.026	-0.019	-0.012	-0.018	0.044	-0.051	-0.069	-0.008	0.01	0.164	0
PPS1	0.004	0.021	0.033	0.013	-0.003	-0.021	0.024	-0.016	0.037	-0.019	-0.026	-0.019	0.093	0.057	-0.037	0.077	-0.047	-0.024	0
PPS2	-0.013	-0.003	0.016	0.017	-0.035	-0.053	-0.007	-0.033	0.045	-0.043	-0.041	-0.048	0.109	0.065	-0.049	0.081	-0.053	-0.024	0.074	0
PPS3	-0.013	-0.01	0.018	0.01	-0.015	-0.036	0.012	-0.02	0.01	-0.038	-0.033	-0.051	0.119	0.071	-0.039	0.072	-0.055	-0.031	0.032	0.046	0
PPS4	-0.005	0.002	0.001	-0.022	-0.04	-0.054	0.006	-0.028	0.011	-0.029	-0.039	-0.039	0.096	0.05	-0.059	0.059	-0.07	-0.044	-0.004	-0.011	0.003	0
PPS5	-0.006	0.003	0.019	-0.006	-0.041	-0.05	0.02	-0.021	0.013	-0.029	-0.038	-0.028	0.099	0.068	-0.038	0.068	-0.054	-0.034	-0.021	-0.023	-0.018	0.008	0
PPS6	-0.008	0.006	0.019	0	-0.04	-0.056	0.026	-0.028	0.01	-0.026	-0.035	-0.017	0.107	0.073	-0.035	0.069	-0.053	-0.031	-0.027	-0.023	-0.01	-0.002	0.024	0
PPS7	0.047	0.056	0.019	0.006	0.002	-0.017	0.026	0.008	0.045	0.004	0.009	0.002	0.123	0.08	-0.031	0.078	-0.035	-0.017	-0.018	-0.015	-0.018	0.003	0.005	0.011	0
Pro1	0.001	0.001	0.034	0.009	-0.019	-0.036	0.044	-0.015	0.002	-0.016	-0.022	0.02	0.067	0.05	0.012	0.011	0.003	0.012	0.042	0.024	0.024	0.001	0.024	0.026	0.024	0
Pro3	-0.013	0.015	0.016	-0.019	-0.002	-0.009	0.001	-0.038	-0.009	-0.048	-0.048	-0.022	0.036	0.015	-0.046	0	-0.053	-0.034	0.026	-0.004	0.015	-0.004	0.003	0.008	0.011	-0.011	0
Pro4	-0.018	0.004	0.052	-0.001	0.008	0.006	0	-0.032	-0.018	-0.04	-0.049	-0.002	0.086	0.039	0.008	0.019	0.012	0.012	0.027	0.031	0.028	0.019	0.027	0.036	0.033	-0.031	0.043	0
Inn3	0.026	0.054	-0.001	-0.043	0.009	-0.026	-0.004	-0.034	0.007	-0.034	-0.02	-0.037	0.041	0	-0.037	0.004	-0.046	-0.041	0.051	0.035	0.025	0.024	0.026	0.033	0.056	0.031	-0.008	-0.023	0
Inn4	-0.006	0.005	0.031	-0.004	0.004	-0.007	-0.007	-0.031	-0.025	-0.051	-0.03	-0.028	0.046	0.026	-0.034	0	-0.043	-0.04	0.047	0.037	0.032	0.011	0.016	0.03	0.045	0.038	-0.021	-0.021	0	0
Residual Means (Group number 1 - Default model)
	RM2	RM1	In4	In3	In2	In1	PEE2	PEE5	PEE6	PEE7	PEE8	PEE9	PAF3	PAF4	PAF5	PAF6	PAF7	PAF8	PPS1	PPS2	PPS3	PPS4	PPS5	PPS6	PPS7	Pro1	Pro3	Pro4	Inn3	Inn4
	0	0	0	0	0	0	0	0	0	0	0	0	0	0	0	0	0	0	0	0	0	0	0	0	0	0	0	0	0	0
Standardized Residual Covariances (Group number 1 - Default model)
	RM2	RM1	In4	In3	In2	In1	PEE2	PEE5	PEE6	PEE7	PEE8	PEE9	PAF3	PAF4	PAF5	PAF6	PAF7	PAF8	PPS1	PPS2	PPS3	PPS4	PPS5	PPS6	PPS7	Pro1	Pro3	Pro4	Inn3	Inn4
RM2	0
RM1	0	0
In4	0.516	0.556	0
In3	-0.944	-2.101	1.062	0
In2	1.634	2.333	0.014	-1.471	0
In1	-0.924	-0.607	-1.389	0.272	1.346	0
PEE2	1.309	0.742	2.923	4.076	1.778	0.857	0
PEE5	1.291	1.437	0.96	1.038	-0.039	-0.885	1.475	0
PEE6	3.676	4.047	1.305	0.296	-0.096	-1.184	-0.871	0.994	0
PEE7	2.563	2.016	0.537	0.335	-1.659	-1.779	-0.861	-0.304	0.114	0
PEE8	3.351	2.057	0.125	0.031	-1.193	-2.128	-0.367	-0.583	-0.327	0.587	0
PEE9	1.228	1.248	2.725	3.616	1.604	1.5	1.671	-0.137	-0.567	-0.442	0.207	0
PAF3	0.543	-0.196	2.811	3.638	0.745	1.08	3.209	1.251	0.813	1.177	1.196	0.899	0
PAF4	-0.619	-1.339	1.515	2.707	-0.275	0.459	2.859	0.664	-0.877	-0.755	-0.358	0.46	2.965	0
PAF5	-3.702	-4.46	0.592	2.576	-2.201	-0.845	2.246	-0.748	-2.802	-1.754	-1.342	-0.087	-0.536	0.744	0
PAF6	-0.271	-0.632	0.863	1.513	-1.314	-1.203	4.267	2.043	1.979	0.819	1.045	0.545	-0.452	-0.033	-0.352	0
PAF7	-3.825	-3.786	1.705	4.02	-0.27	1.198	2.814	-0.471	-2.69	-1.511	-1.602	0.786	-3.104	-2.241	1.614	-0.841	0
PAF8	-2.793	-3.591	1.36	2.816	-0.196	0.124	4.727	0.993	-0.773	-0.468	-0.698	1.518	-2.02	-2.459	-0.271	0.38	5.67	0
PPS1	0.229	1.35	1.444	0.532	-0.152	-0.909	0.992	-0.687	1.7	-0.807	-1.12	-0.712	4.392	2.497	-1.52	3.592	-1.941	-1.065	0
PPS2	-0.719	-0.152	0.656	0.664	-1.574	-2.162	-0.283	-1.344	1.986	-1.731	-1.659	-1.76	4.909	2.71	-1.884	3.608	-2.105	-1.025	3.085	0
PPS3	-0.76	-0.636	0.786	0.381	-0.715	-1.493	0.498	-0.847	0.428	-1.59	-1.388	-1.941	5.529	3.014	-1.533	3.269	-2.26	-1.343	1.338	1.851	0
PPS4	-0.311	0.147	0.033	-0.92	-1.916	-2.369	0.252	-1.196	0.521	-1.259	-1.693	-1.523	4.656	2.219	-2.46	2.812	-2.999	-1.986	-0.187	-0.475	0.109	0
PPS5	-0.375	0.193	0.85	-0.241	-1.99	-2.194	0.836	-0.896	0.603	-1.254	-1.654	-1.087	4.744	2.987	-1.57	3.208	-2.295	-1.507	-0.928	-0.951	-0.753	0.331	0
PPS6	-0.438	0.384	0.849	-0.008	-1.885	-2.425	1.046	-1.187	0.475	-1.111	-1.483	-0.648	5.089	3.181	-1.41	3.215	-2.197	-1.372	-1.145	-0.924	-0.43	-0.076	1.035	0
PPS7	2.845	3.738	0.846	0.239	0.104	-0.752	1.123	0.348	2.161	0.165	0.39	0.099	6.137	3.659	-1.339	3.834	-1.549	-0.805	-0.831	-0.677	-0.82	0.153	0.238	0.526	0
Pro1	0.09	0.094	1.474	0.358	-0.879	-1.557	1.936	-0.691	0.076	-0.76	-1.068	0.822	3.45	2.373	0.532	0.557	0.152	0.56	2.252	1.213	1.256	0.045	1.31	1.402	1.341	0
Pro3	-0.749	0.948	0.686	-0.713	-0.108	-0.376	0.036	-1.668	-0.43	-2.14	-2.196	-0.888	1.789	0.673	-1.978	-0.024	-2.303	-1.559	1.327	-0.218	0.777	-0.215	0.154	0.428	0.591	-0.524	0
Pro4	-1.042	0.25	2.124	-0.035	0.343	0.257	-0.015	-1.351	-0.826	-1.767	-2.165	-0.093	4.121	1.713	0.324	0.914	0.522	0.521	1.333	1.441	1.377	0.963	1.382	1.823	1.719	-1.468	1.909	0
Inn3	1.809	4.114	-0.029	-1.973	0.492	-1.294	-0.184	-1.763	0.41	-1.84	-1.101	-1.743	2.395	0.004	-1.904	0.239	-2.415	-2.22	3.078	2.011	1.519	1.527	1.596	2.062	3.569	1.843	-0.457	-1.273	0
Inn4	-0.374	0.337	1.422	-0.157	0.209	-0.327	-0.299	-1.475	-1.306	-2.481	-1.489	-1.204	2.484	1.292	-1.593	-0.011	-2.021	-1.996	2.614	1.939	1.764	0.654	0.934	1.705	2.619	2.001	-1.042	-1.047	0	0
Standardized Residual Means (Group number 1 - Default model)
	RM2	RM1	In4	In3	In2	In1	PEE2	PEE5	PEE6	PEE7	PEE8	PEE9	PAF3	PAF4	PAF5	PAF6	PAF7	PAF8	PPS1	PPS2	PPS3	PPS4	PPS5	PPS6	PPS7	Pro1	Pro3	Pro4	Inn3	Inn4
	0	0	0	0	0	0	0	0	0	0	0	0	0	0	0	0	0	0	0	0	0	0	0	0	0	0	0	0	0	0
Modification Indices (Group number 1 - Default model)
Covariances: (Group number 1 - Default model)
			M.I.	Par Change
e45	<-->	Spirit	20.94	-0.036
e45	<-->	Rolemodle	58.55	0.054
e45	<-->	Perception	10.308	-0.019
e44	<-->	Rolemodle	47.171	-0.045
e44	<-->	Intention	4.522	0.022
e44	<-->	Perception	8.381	0.016
e43	<-->	Spirit	22.66	0.031
e43	<-->	Intention	15.973	-0.035
e43	<-->	e45	11.469	-0.023
e43	<-->	e44	11.638	0.021
e42	<-->	e45	4.723	-0.016
e41	<-->	e45	6.356	-0.022
e41	<-->	e44	6.154	-0.021
e41	<-->	e43	15.465	0.028
e40	<-->	e45	24.875	0.037
e40	<-->	e44	5.906	-0.017
e39	<-->	Spirit	4.634	0.015
e39	<-->	e44	17.039	-0.028
e38	<-->	Spirit	10.798	0.031
e38	<-->	Intention	8.742	-0.037
e38	<-->	Perception	5.065	0.017
e38	<-->	e42	6.066	0.022
e37	<-->	Rolemodle	27.589	-0.046
e37	<-->	Perception	38.903	0.049
e37	<-->	e44	39.163	0.062
e37	<-->	e39	23.508	-0.044
e37	<-->	e38	17.798	0.051
e36	<-->	Rolemodle	38.523	0.046
e36	<-->	Perception	29.168	-0.036
e36	<-->	e44	20.26	-0.038
e36	<-->	e40	4.081	0.016
e36	<-->	e39	14.965	0.029
e36	<-->	e37	40.665	-0.068
e35	<-->	Intention	5.506	0.027
e35	<-->	Perception	6.896	-0.018
e35	<-->	e43	6.183	-0.019
e35	<-->	e38	40.195	-0.068
e35	<-->	e36	44.76	0.062
e33	<-->	Rolemodle	14.959	-0.034
e33	<-->	Intention	8.636	0.039
e33	<-->	Perception	9.222	0.024
e33	<-->	e45	24.384	-0.051
e33	<-->	e44	63.202	0.079
e33	<-->	e37	13.447	0.048
e30	<-->	e44	5.635	0.02
e30	<-->	e40	4.333	-0.016
e30	<-->	e33	26.18	0.055
e29	<-->	Rolemodle	18.697	0.029
e29	<-->	Perception	4.027	-0.012
e29	<-->	e44	32.28	-0.042
e29	<-->	e43	26.762	0.033
e29	<-->	e39	14.468	0.026
e29	<-->	e37	5.931	-0.024
e29	<-->	e33	9.799	-0.03
e29	<-->	e30	18.666	0.035
e28	<-->	Rolemodle	4.209	0.011
e28	<-->	e45	5.061	0.015
e28	<-->	e41	4.789	-0.015
e28	<-->	e36	7.173	-0.019
e28	<-->	e33	22.9	-0.039
e28	<-->	e30	4.154	-0.014
e27	<-->	Rolemodle	17.892	0.024
e27	<-->	e43	8.836	-0.016
e27	<-->	e42	8.592	-0.017
e27	<-->	e41	5.814	0.017
e27	<-->	e40	23.91	0.029
e27	<-->	e30	14.523	-0.026
e27	<-->	e29	4.892	-0.013
e27	<-->	e28	36.026	0.03
e26	<-->	Intention	21.384	0.072
e26	<-->	e43	5.383	-0.023
e26	<-->	e41	4.632	-0.027
e26	<-->	e37	6.842	0.04
e26	<-->	e33	17.765	0.063
e26	<-->	e28	4.615	-0.02
e22	<-->	Spirit	20.403	0.037
e22	<-->	e44	60.489	-0.064
e22	<-->	e43	103.909	0.073
e22	<-->	e42	5.555	0.018
e22	<-->	e41	5.009	0.02
e21	<-->	Spirit	8.669	0.023
e21	<-->	e45	9.59	-0.025
e21	<-->	e44	14.639	-0.029
e21	<-->	e43	56.205	0.05
e21	<-->	e22	140.063	0.1
e20	<-->	Rolemodle	20.095	-0.031
e20	<-->	e44	49.597	0.054
e20	<-->	e43	43.555	-0.044
e20	<-->	e39	8.062	-0.02
e20	<-->	e37	13	0.037
e20	<-->	e36	12.169	-0.03
e20	<-->	e29	22.805	-0.036
e20	<-->	e22	5.84	-0.02
e20	<-->	e21	18.197	0.033
e19	<-->	Intention	12.969	-0.038
e19	<-->	Perception	11.372	0.021
e19	<-->	e45	5.624	0.019
e19	<-->	e44	28.514	-0.041
e19	<-->	e43	48.368	0.047
e19	<-->	e35	4.692	-0.019
e19	<-->	e29	24.747	0.038
e19	<-->	e26	10.171	-0.038
e18	<-->	Spirit	14.278	-0.033
e18	<-->	Rolemodle	10.155	-0.025
e18	<-->	Intention	29.223	0.064
e18	<-->	e44	29.308	0.047
e18	<-->	e43	54.178	-0.056
e18	<-->	e41	8.796	-0.028
e18	<-->	e40	5.747	-0.019
e18	<-->	e37	13.195	0.042
e18	<-->	e35	7.093	0.027
e18	<-->	e33	8.602	0.034
e18	<-->	e29	15.517	-0.034
e18	<-->	e26	9.434	0.041
e18	<-->	e22	116.075	-0.104
e18	<-->	e21	98.383	-0.088
e18	<-->	e20	65.003	0.071
e18	<-->	e19	11.045	-0.03
e17	<-->	Spirit	6.865	-0.022
e17	<-->	Rolemodle	5.327	-0.018
e17	<-->	Intention	6.464	0.03
e17	<-->	e45	8.299	0.026
e17	<-->	e44	7.03	0.023
e17	<-->	e43	30.937	-0.041
e17	<-->	e41	10.544	-0.03
e17	<-->	e33	31.621	0.063
e17	<-->	e27	6.395	-0.018
e17	<-->	e26	5.983	0.032
e17	<-->	e22	45.426	-0.063
e17	<-->	e21	109.5	-0.091
e17	<-->	e18	439.963	0.207
e16	<-->	e29	6.682	0.017
e16	<-->	e19	4.173	0.014
e15	<-->	e37	7.268	0.024
e15	<-->	e33	5.484	-0.021
e15	<-->	e29	41.407	0.043
e15	<-->	e28	5.082	-0.013
e15	<-->	e20	4.308	-0.014
e15	<-->	e19	5.484	0.016
e15	<-->	e16	207.956	0.087
e14	<-->	Rolemodle	6.276	-0.012
e14	<-->	e39	5.717	-0.012
e14	<-->	e26	6.786	-0.022
e14	<-->	e22	8.78	0.018
e14	<-->	e16	63.756	0.039
e14	<-->	e15	142.841	0.058
e13	<-->	e43	4.087	0.008
e13	<-->	e15	12.105	-0.015
e12	<-->	e36	5.239	-0.012
e12	<-->	e16	46.351	-0.028
e12	<-->	e15	56.96	-0.031
e12	<-->	e14	57.834	-0.025
e12	<-->	e13	14.281	0.011
e11	<-->	e35	4.538	-0.012
e11	<-->	e26	4.617	0.016
e11	<-->	e16	63.524	-0.035
e11	<-->	e15	48.465	-0.03
e11	<-->	e14	16.981	-0.014
e11	<-->	e12	147.237	0.036
e10	<-->	Rolemodle	37.043	0.038
e10	<-->	Perception	4.407	-0.012
e10	<-->	e43	12.713	-0.022
e10	<-->	e41	6.441	0.02
e10	<-->	e40	5.049	0.015
e10	<-->	e39	12.033	0.022
e10	<-->	e36	4.816	0.017
e10	<-->	e22	11.583	0.026
e10	<-->	e20	8.779	-0.021
e10	<-->	e16	10.254	-0.02
e10	<-->	e15	7.948	-0.018
e10	<-->	e14	19.025	-0.022
e10	<-->	e11	10.649	0.015
e9	<-->	e42	16.161	-0.03
e9	<-->	e41	34.164	0.055
e9	<-->	e37	5.539	0.027
e9	<-->	e36	4.148	-0.02
e9	<-->	e35	11.261	-0.034
e9	<-->	e33	5.003	0.026
e9	<-->	e13	5.979	-0.014
e7	<-->	e42	6.308	0.019
e7	<-->	e41	7.847	-0.027
e7	<-->	e39	4.398	0.017
e7	<-->	e18	5.358	-0.024
e6	<-->	e45	6.847	-0.027
e6	<-->	e44	6.625	0.025
e6	<-->	e41	9.763	-0.033
e6	<-->	e22	6.461	0.028
e6	<-->	e9	15.465	-0.044
e6	<-->	e7	29.956	0.062
e2	<-->	Rolemodle	16.98	0.031
e2	<-->	e44	6.944	-0.022
e2	<-->	e43	5.453	0.017
e2	<-->	e39	20.113	0.034
e2	<-->	e37	8.454	-0.032
e2	<-->	e36	7.936	0.026
e2	<-->	e29	8.17	0.024
e2	<-->	e26	4.356	-0.027
e2	<-->	e22	4.957	0.021
e2	<-->	e18	4.047	-0.02
e2	<-->	e10	6.223	0.02
e2	<-->	e9	4.652	0.021
e1	<-->	e43	5.176	0.016
e1	<-->	e27	4.295	0.014
e1	<-->	e21	5.956	0.02
e1	<-->	e17	4.094	-0.018
e1	<-->	e9	18.383	0.039
e1	<-->	e7	7.046	-0.025
Variances: (Group number 1 - Default model)
			M.I.	Par Change
Regression Weights: (Group number 1 - Default model)
			M.I.	Par Change
Educationsst	<---	Spirit	7.764	-0.082
Educationsst	<---	Rolemodle	25.572	0.158
Educationsst	<---	Proactive	8.411	-0.081
Educationsst	<---	Innovative	10.619	-0.08
Financesst	<---	Rolemodle	23.732	-0.144
Financesst	<---	Intention	4.163	0.036
Policysst	<---	Spirit	4.991	0.054
Policysst	<---	Proactive	5.035	0.051
Policysst	<---	Innovative	11.059	0.066
RM2	<---	Educationsst	6.779	0.046
In4	<---	Spirit	7.424	0.095
In4	<---	Perception	5.585	0.091
In4	<---	Educationsst	5.882	0.058
In4	<---	Policysst	6.869	0.075
In4	<---	Proactive	8.3	0.096
In4	<---	Innovative	6.529	0.074
In3	<---	Rolemodle	4.197	-0.08
In3	<---	Perception	5.777	0.096
In3	<---	Educationsst	6.237	0.062
In3	<---	Financesst	22.094	0.124
In2	<---	Rolemodle	10.664	0.107
In2	<---	Financesst	9.905	-0.07
In1	<---	Rolemodle	5.184	-0.078
In1	<---	Perception	8.276	-0.102
In1	<---	Educationsst	7.379	-0.06
In1	<---	Financesst	4.047	-0.047
In1	<---	Policysst	11.859	-0.091
PEE2	<---	Spirit	10.472	0.117
PEE2	<---	Intention	20.78	0.105
PEE2	<---	Perception	10.398	0.128
PEE2	<---	Financesst	37.311	0.159
PEE2	<---	Policysst	5.787	0.071
PEE2	<---	Proactive	10.236	0.11
PEE2	<---	Innovative	5.244	0.069
PEE2	<---	PAF8	4.771	0.012
PEE6	<---	Rolemodle	13.223	0.106
PEE6	<---	Policysst	11.541	0.076
PEE7	<---	Spirit	7.694	-0.064
PEE7	<---	Intention	6.138	-0.037
PEE7	<---	Financesst	4.25	-0.034
PEE7	<---	Proactive	6.672	-0.057
PEE7	<---	Innovative	9.756	-0.06
PEE8	<---	Spirit	4.589	-0.05
PEE8	<---	Rolemodle	4.628	0.053
PEE8	<---	Intention	8.145	-0.042
PEE8	<---	Policysst	6.072	-0.047
PEE8	<---	Proactive	5.74	-0.053
PEE9	<---	Intention	13.972	0.101
PAF3	<---	Spirit	34.475	0.179
PAF3	<---	Rolemodle	15.401	0.128
PAF3	<---	Intention	10.403	0.063
PAF3	<---	Perception	19.347	0.148
PAF3	<---	Educationsst	8.582	0.061
PAF3	<---	Policysst	74.009	0.216
PAF3	<---	Proactive	33.835	0.169
PAF3	<---	Innovative	32.704	0.145
PAF4	<---	Spirit	10.444	0.092
PAF4	<---	Rolemodle	5.09	0.068
PAF4	<---	Perception	4.755	0.068
PAF4	<---	Policysst	30.737	0.129
PAF4	<---	Proactive	10.131	0.086
PAF4	<---	Innovative	11.533	0.08
PAF5	<---	Spirit	11.879	-0.098
PAF5	<---	Rolemodle	33.336	-0.175
PAF5	<---	Intention	5.156	-0.041
PAF5	<---	Perception	16.29	-0.126
PAF5	<---	Educationsst	12.298	-0.068
PAF5	<---	Policysst	41.787	-0.151
PAF5	<---	Proactive	10.441	-0.088
PAF5	<---	Innovative	11.811	-0.081
PAF6	<---	Rolemodle	8.64	0.089
PAF6	<---	Perception	9.187	0.095
PAF6	<---	Educationsst	12.248	0.068
PAF6	<---	Policysst	34.736	0.137
PAF7	<---	Spirit	6.775	-0.084
PAF7	<---	Rolemodle	20.742	-0.157
PAF7	<---	Perception	9.427	-0.109
PAF7	<---	Educationsst	5.676	-0.053
PAF7	<---	Policysst	37.633	-0.162
PAF7	<---	Proactive	6.636	-0.079
PAF7	<---	Innovative	10.7	-0.088
PAF7	<---	PAF8	11.268	0.017
PAF8	<---	Spirit	4.049	-0.063
PAF8	<---	Rolemodle	7.665	-0.093
PAF8	<---	Policysst	16.195	-0.104
PAF8	<---	Innovative	8.322	-0.076
PAF8	<---	PAF7	11.891	0.017
PPS1	<---	Spirit	6.623	0.064
PPS1	<---	Proactive	5.942	0.058
PPS1	<---	Innovative	8.228	0.06
PPS4	<---	Spirit	6.702	-0.046
PPS4	<---	Intention	5.518	-0.027
PPS4	<---	Proactive	6.506	-0.043
PPS4	<---	Innovative	5.68	-0.035
PPS7	<---	Spirit	4.63	0.056
PPS7	<---	Rolemodle	33.691	0.16
PPS7	<---	Perception	6.231	0.071
PPS7	<---	Educationsst	7.063	0.047
PPS7	<---	Innovative	7.488	0.059
Pro1	<---	Innovative	7.454	0.073
Inn3	<---	Rolemodle	10.121	0.104
Means: (Group number 1 - Default model)
			M.I.	Par Change
Intercepts: (Group number 1 - Default model)
			M.I.	Par Change
Minimization History (Default model)
Iteration		Negative	Condition #	Smallest	Diameter	F	NTries	Ratio
		eigenvalues		eigenvalue
0	e	19		-1.309	9999	34845.4	0	9999
1	e	30		-0.727	3.926	19760	19	0.309
2	e*	23		-0.315	0.872	15177.5	5	0.874
3	e*	10		-0.164	1.344	9254.96	5	0.963
4	e	2		-0.085	1.342	5731.7	5	0.766
5	e	0	2612.77		0.901	3917.59	5	0.888
6	e	0	1866.44		0.44	3545.64	4	0
7	e	0	995.842		0.554	3215.21	2	0
8	e	0	1329.51		0.381	3091.45	1	1.11
9	e	0	1464.51		0.118	3085.27	1	1.057
10	e	0	1487.12		0.015	3085.21	1	1.011
11	e	0	1437.71		0	3085.21	1	1
Pairwise Parameter Comparisons (Default model)
Variance-covariance Matrix of Estimates (Default model)
	par_1	par_2	par_3	par_4	par_5	par_6	par_7	par_8	par_9	par_10	par_11	par_12	par_13	par_14	par_15	par_16	par_17	par_18	par_19	par_20	par_21	par_22	par_23	par_24	par_25	par_26	par_27	par_28	par_29	par_30	par_31	par_32	par_33	par_34	par_35	par_36	par_37	par_38	par_39	par_40	par_41	par_42	par_43	par_44	par_45	par_46	par_47	par_48	par_49
par_1	0.001
par_2	0	0.002
par_3	0	0.001	0.002
par_4	0	0	0	0.001
par_5	0	0	0	0.001	0.001
par_6	0	0	0	0.001	0.001	0.001
par_7	0	0	0	0.001	0.001	0.001	0.001
par_8	0	0	0	0.001	0.001	0.001	0.001	0.001
par_9	0	0	0	0.001	0.001	0.001	0.001	0.001	0.001
par_10	0	0	0	0	0	0	0	0	0	0.001
par_11	0	0	0	0	0	0	0	0	0	0	0.001
par_12	0	0	0	0	0	0	0	0	0	0.001	0.001	0.001
par_13	0	0	0	0	0	0	0	0	0	0.001	0	0.001	0.001
par_14	0	0	0	0	0	0	0	0	0	0	0	0	0	0.001
par_15	0	0	0	0	0	0	0	0	0	0	0	0	0	0	0.001
par_16	0	0	0	0	0	0	0	0	0	0	0	0	0	0	0.001	0.001
par_17	0	0	0	0	0	0	0	0	0	0	0	0	0	0	0.001	0.001	0.001
par_18	0	0	0	0	0	0	0	0	0	0	0	0	0	0	0.001	0.001	0.001	0.001
par_19	0	0	0	0	0	0	0	0	0	0	0	0	0	0	0.001	0.001	0.001	0.001	0.001
par_20	0	0	0	0	0	0	0	0	0	0	0	0	0	0	0	0	0	0	0	0.001
par_21	0	0	0	0	0	0	0	0	0	0	0	0	0	0	0	0	0	0	0	0	0.001
par_22	0	0	0	0	0	0	0	0	0	0	0	0	0	0	0	0	0	0	0	0	0	0.001
par_23	0	0	0	0	0	0	0	0	0	0	0	0	0	0	0	0	0	0	0	0	0	0	0.003
par_24	0	-0.001	-0.001	0	0	0	0	0	0	0	0	0	0	0	0	0	0	0	0	0	0	0	0	0.003
par_25	0	0	0	0.001	0.001	0.001	0.001	0.001	0.001	0	0	0	0	0	-0.001	-0.001	-0.001	-0.001	-0.001	0	0	0	0	0	0.003
par_26	0	0	0	0.001	0.001	0.001	0.001	0.001	0.001	-0.001	-0.001	-0.001	-0.001	-0.001	0	0	0	0	0	0	0	0	0	0	0.002	0.003
par_27	0	0	0	0	0	0	0	0	0	0	0	0	0	0	0	0	0	0	0	0	0	0	0	0	0	0	0
par_28	0	0	0	0	0	0	0	0	0	0	0	0	0	0	0	0	0	0	0	0	0	0	0	0	0	0	0	0
par_29	0	0	0	0	0	0	0	0	0	0	0	0	0	0	0	0	0	0	0	0	0	0	0	0	0	0	0	0	0
par_30	0	0	0	0	0	0	0	0	0	0	0	0	0	0	0	0	0	0	0	0	0	0	0	0	0	0	0	0	0	0
par_31	0	0	0	0	0	0	0	0	0	0	0	0	0	0	0	0	0	0	0	0	0	0	0	0	0	0	0	0	0	0	0
par_32	0	0	0	0	0	0	0	0	0	0	0	0	0	0	0	0	0	0	0	0	0	0	0	0	0	0	0	0	0	0	0	0
par_33	0	0	0	0	0	0	0	0	0	0	0	0	0	0	0	0	0	0	0	0	0	0	0	0	0	0	0	0	0	0	0	0	0
par_34	0	0	0	0	0	0	0	0	0	0	0	0	0	0	0	0	0	0	0	0	0	0	0	0	0	0	0	0	0	0	0	0	0	0
par_35	0	0	0	0	0	0	0	0	0	0	0	0	0	0	0	0	0	0	0	0	0	0	0	0	0	0	0	0	0	0	0	0	0	0	0.001
par_36	0	0	0	0	0	0	0	0	0	0	0	0	0	0	0	0	0	0	0	0	0	0	0	0	0	0	0	0	0	0	0	0	0	0	0	0.001
par_37	0	0	0	0	0	0	0	0	0	0	0	0	0	0	0	0	0	0	0	0	0	0	0	0	0	0	0	0	0	0	0	0	0	0	0	0	0
par_38	0	0	0	0	0	0	0	0	0	0	0	0	0	0	0	0	0	0	0	0	0	0	0	0	0	0	0	0	0	0	0	0	0	0	0	0	0	0
par_39	0	0	0	0	0	0	0	0	0	0	0	0	0	0	0	0	0	0	0	0	0	0	0	0	0	0	0	0	0	0	0	0	0	0	0	0	0	0	0
par_40	0	0	0	0	0	0	0	0	0	0	0	0	0	0	0	0	0	0	0	0	0	0	0	0	0	0	0	0	0	0	0	0	0	0	0	0	0	0	0	0
par_41	0	0	0	0	0	0	0	0	0	0	0	0	0	0	0	0	0	0	0	0	0	0	0	0	0	0	0	0	0	0	0	0	0	0	0	0	0	0	0	0	0
par_42	0	0	0	0	0	0	0	0	0	0	0	0	0	0	0	0	0	0	0	0	0	0	0	0	0	0	0	0	0	0	0	0	0	0	0	0	0	0	0	0	0	0.001
par_43	0	0	0	0	0	0	0	0	0	0	0	0	0	0	0	0	0	0	0	0	0	0	0	0	0	0	0	0	0	0	0	0	0	0	0	0	0	0	0	0	0	0	0.001
par_44	0	0	0	0	0	0	0	0	0	0	0	0	0	0	0	0	0	0	0	0	0	0	0	0	0	0	0	0	0	0	0	0	0	0	0	0	0	0	0	0	0	0	0	0.001
par_45	0	0	0	0	0	0	0	0	0	0	0	0	0	0	0	0	0	0	0	0	0	0	0	0	0	0	0	0	0	0	0	0	0	0	0	0	0	0	0	0	0	0	0	0	0.001
par_46	0	0	0	0	0	0	0	0	0	0	0	0	0	0	0	0	0	0	0	0	0	0	0	0	0	0	0	0	0	0	0	0	0	0	0	0	0	0	0	0	0	0	0	0	0	0.001
par_47	0	0	0	0	0	0	0	0	0	0	0	0	0	0	0	0	0	0	0	0	0	0	0	0	0	0	0	0	0	0	0	0	0	0	0	0	0	0	0	0	0	0	0	0	0	0	0.001
par_48	0	0	0	0	0	0	0	0	0	0	0	0	0	0	0	0	0	0	0	0	0	0	0	0	0	0	0	0	0	0	0	0	0	0	0	0	0	0	0	0	0	0	0	0	0	0	0	0.001
par_49	0	0	0	0	0	0	0	0	0	0	0	0	0	0	0	0	0	0	0	0	0	0	0	0	0	0	0	0	0	0	0	0	0	0	0	0	0	0	0	0	0	0	0	0	0	0	0	0	0.001
par_50	0	0	0	0	0	0	0	0	0	0	0	0	0	0	0	0	0	0	0	0	0	0	0	0	0	0	0	0	0	0	0	0	0	0	0	0	0	0	0	0	0	0	0	0	0	0	0	0	0
par_51	0	0	0	0	0	0	0	0	0	0	0	0	0	0	0	0	0	0	0	0	0	0	0	0	0	0	0	0	0	0	0	0	0	0	0	0	0	0	0	0	0	0	0	0	0	0	0	0	0
par_52	0	0	0	0	0	0	0	0	0	0	0	0	0	0	0	0	0	0	0	0	0	0	0	0	0	0	0	0	0	0	0	0	0	0	0	0	0	0	0	0	0	0	0	0	0	0	0	0	0
par_53	0	0	0	0	0	0	0	0	0	0	0	0	0	0	0	0	0	0	0	0	0	0	0	0	0	0	0	0	0	0	0	0	0	0	0	0	0	0	0	0	0	0	0	0	0	0	0	0	0
par_54	0	0	0	0	0	0	0	0	0	0	0	0	0	0	0	0	0	0	0	0	0	0	0	0	0	0	0	0	0	0	0	0	0	0	0	0	0	0	0	0	0	0	0	0	0	0	0	0	0
par_55	0	0	0	0	0	0	0	0	0	0	0	0	0	0	0	0	0	0	0	0	0	0	0	0	0	0	0	0	0	0	0	0	0	0	0	0	0	0	0	0	0	0	0	0	0	0	0	0	0
par_56	0	0	0	0	0	0	0	0	0	0	0	0	0	0	0	0	0	0	0	0	0	0	0	0	0	0	0	0	0	0	0	0	0	0	0	0	0	0	0	0	0	0	0	0	0	0	0	0	0
par_57	0	0	0	0	0	0	0	0	0	0	0	0	0	0	0	0	0	0	0	0	0	0	0	0	0	0	0	0	0	0	0	0	0	0	0	0	0	0	0	0	0	0	0	0	0	0	0	0	0
par_58	0	0	0	0	0	0	0	0	0	0	0	0	0	0	0	0	0	0	0	0	0	0	0	0	0	0	0	0	0	0	0	0	0	0	0	0	0	0	0	0	0	0	0	0	0	0	0	0	0
par_59	0	0	0	0	0	0	0	0	0	0	0	0	0	0	0	0	0	0	0	0	0	0	0	0	0	0	0	0	0	0	0	0	0	0	0	0	0	0	0	0	0	0	0	0	0	0	0	0	0
par_60	0	0	0	0	0	0	0	0	0	0	0	0	0	0	0	0	0	0	0	0	0	0	0	0	0	0	0	0	0	0	0	0	0	0	0	0	0	0	0	0	0	0	0	0	0	0	0	0	0
par_61	0	0	0	0	0	0	0	0	0	0	0	0	0	0	0	0	0	0	0	0	0	0	0	0	0	0	0	0	0	0	0	0	0	0	0	0	0	0	0	0	0	0	0	0	0	0	0	0	0
par_62	0	0	0	0	0	0	0	0	0	0	0	0	0	0	0	0	0	0	0	0	0	0	0	0	0	0	0	0	0	0	0	0	0	0	0	0	0	0	0	0	0	0	0	0	0	0	0	0	0
par_63	0	0	0	0	0	0	0	0	0	0	0	0	0	0	0	0	0	0	0	0	-0.001	0	0	0	0	0	0	0	0	0	0	0	0	0	0	0	0	0	0	0	0	0	0	0	0	0	0	0	0
par_64	0	0	0	0	0	0	0	0	0	0	0	0	0	0	0	0	0	0	0	0	0	0	-0.001	0	0	0	0	0	0	0	0	0	0	0	0	0	0	0	0	0	0	0	0	0	0	0	0	0	0
par_65	0	0	0	0	0	0	0	0	0	0	0	0	0	0	0	0	0	0	0	0	0	0	0	-0.001	0	0	0	0	0	0	0	0	0	0	0	0	0	0	0	0	0	0	0	0	0	0	0	0	0
par_66	0	0	0	0	0	0	0	0	0	0	0	0	0	0	0	0	0	0	0	0	0	0	0	0	-0.001	-0.001	0	0	0	0	0	0	0	0	0	0	0	0	0	0	0	0	0	0	0	0	0	0	0
par_67	0	0	0	0	0	0	0	0	0	0	0	0	0	0	0	0	0	0	0	0	0	0	0	0	0	0	0	0	0	0	0	0	0	0	0	0	0	0	0	0	0	0	0	0	0	0	0	0	0
par_68	0	0	0	0	0	0	0	0	0	0	0	0	0	0	0	0	0	0	0	0	0	0	0	0	0	0	0	0	0	0	0	0	0	0	0	0	0	0	0	0	0	0	0	0	0	0	0	0	0
par_69	0	0	0	0	0	0	0	0	0	0	0	0	0	0	0	0	0	0	0	0	0	0	0	0	0	0	0	0	0	0	0	0	0	0	0	0	0	0	0	0	0	0	0	0	0	0	0	0	0
par_70	0	0	0	0	0	0	0	0	0	0	0	0	0	0	0	0	0	0	0	0	0	0	0	0	0	0	0	0	0	0	0	0	0	0	0	0	0	0	0	0	0	0	0	0	0	0	0	0	0
par_71	0	0	0	0	0	0	0	0	0	0	0	0	0	0	0	0	0	0	0	0	0	0	0	0	0	0	0	0	0	0	0	0	0	0	0	0	0	0	0	0	0	0	0	0	0	0	0	0	0
par_72	0	0	0	0	0	0	0	0	0	0	0	0	0	0	0	0	0	0	0	0	0	0	0	0	0	0	0	0	0	0	0	0	0	0	0	0	0	0	0	0	0	0	0	0	0	0	0	0	0
par_73	0	0	0	0	0	0	0	0	0	0	0	0	0	0	0	0	0	0	0	0	0	0	0	0	0	0	0	0	0	0	0	0	0	0	0	0	0	0	0	0	0	0	0	0	0	0	0	0	0
par_74	0	0	0	0	0	0	0	0	0	0	0	0	0	0	0	0	0	0	0	0	0	0	0	0	0	0	0	0	0	0	0	0	0	0	0	0	0	0	0	0	0	0	0	0	0	0	0	0	0
par_75	0	0	0	0	0	0	0	0	0	0	0	0	0	0	0	0	0	0	0	0	0	0	0	0	0	0	0	0	0	0	0	0	0	0	0	0	0	0	0	0	0	0	0	0	0	0	0	0	0
par_76	0	0	0	0	0	0	0	0	0	0	0	0	0	0	0	0	0	0	0	0	0	0	0	0	0	0	0	0	0	0	0	0	0	0	0	0	0	0	0	0	0	0	0	0	0	0	0	0	0
par_77	0	0	0	0	0	0	0	0	0	0	0	0	0	0	0	0	0	0	0	0	0	0	0	0	0	0	0	0	0	0	0	0	0	0	0	0	0	0	0	0	0	0	0	0	0	0	0	0	0
par_78	0	0	0	0	0	0	0	0	0	0	0	0	0	0	0	0	0	0	0	0	0	0	0	0	0	0	0	0	0	0	0	0	0	0	0	0	0	0	0	0	0	0	0	0	0	0	0	0	0
par_79	0	0	0	0	0	0	0	0	0	0	0	0	0	0	0	0	0	0	0	0	0	0	0	0	0	0	0	0	0	0	0	0	0	0	0	0	0	0	0	0	0	0	0	0	0	0	0	0	0
par_80	0	0	0	0	0	0	0	0	0	0	0	0	0	0	0	0	0	0	0	0	0	0	0	0	0	0	0	0	0	0	0	0	0	0	0	0	0	0	0	0	0	0	0	0	0	0	0	0	0
par_81	0	0	0	0	0	0	0	0	0	0	0	0	0	0	0	0	0	0	0	0	0	0	0	0	0	0	0	0	0	0	0	0	0	0	0	0	0	0	0	0	0	0	0	0	0	0	0	0	0
par_82	0	0	0	0	0	0	0	0	0	0	0	0	0	0	0	0	0	0	0	0	0	0	0	0	0	0	0	0	0	0	0	0	0	0	0	0	0	0	0	0	0	0	0	0	0	0	0	0	0
par_83	0	0	0	0	0	0	0	0	0	0	0	0	0	0	0	0	0	0	0	0	0	0	0	0	0	0	0	0	0	0	0	0	0	0	0	0	0	0	0	0	0	0	0	0	0	0	0	0	0
par_84	0	0	0	0	0	0	0	0	0	0	0	0	0	0	0	0	0	0	0	0	0	0	0	0	0	0	0	0	0	0	0	0	0	0	0	0	0	0	0	0	0	0	0	0	0	0	0	0	0
par_85	0	0	0	0	0	0	0	0	0	0	0	0	0	0	0	0	0	0	0	0	0	0	0	0	0	0	0	0	0	0	0	0	0	0	0	0	0	0	0	0	0	0	0	0	0	0	0	0	0
par_86	0	0	0	0	0	0	0	0	0	0	0	0	0	0	0	0	0	0	0	0	0	0	0	0	0	0	0	0	0	0	0	0	0	0	0	0	0	0	0	0	0	0	0	0	0	0	0	0	0
par_87	0	0	0	0	0	0	0	0	0	0	0	0	0	0	0	0	0	0	0	0	0	0	0	0	0	0	0	0	0	0	0	0	0	0	0	0	0	0	0	0	0	0	0	0	0	0	0	0	0
par_88	0	0	0	0	0	0	0	0	0	0	0	0	0	0	0	0	0	0	0	0	0	0	0	0	0	0	0	0	0	0	0	0	0	0	0	0	0	0	0	0	0	0	0	0	0	0	0	0	0
par_89	0	0	0	0	0	0	0	0	0	0	0	0	0	0	0	0	0	0	0	0	0	0	0	0	0	0	0	0	0	0	0	0	0	0	0	0	0	0	0	0	0	0	0	0	0	0	0	0	0
par_90	0	0	0	0	0	0	0	0	0	0	0	0	0	0	0	0	0	0	0	0	0	0	0	0	0	0	0	0	0	0	0	0	0	0	0	0	0	0	0	0	0	0	0	0	0	0	0	0	0
par_91	0	0	0	0	0	0	0	0	0	0	0	0	0	0	0	0	0	0	0	0	0	0	0	0	0	0	0	0	0	0	0	0	0	0	0	0	0	0	0	0	0	0	0	0	0	0	0	0	0
par_92	0	0	0	0	0	0	0	0	0	0	0	0	0	0	0	0	0	0	0	0	0	0	0	0	0	0	0	0	0	0	0	0	0	0	0	0	0	0	0	0	0	0	0	0	0	0	0	0	0
par_93	0	0	0	0	0	0	0	0	0	0	0	0	0	0	0	0	0	0	0	0	0	0	0	0	0	0	0	0	0	0	0	0	0	0	0	0	0	0	0	0	0	0	0	0	0	0	0	0	0
par_94	0	0	0	0	0	0	0	0	0	0	0	0	0	0	0	0	0	0	0	0	0	0	0	0	0	0	0	0	0	0	0	0	0	0	0	0	0	0	0	0	0	0	0	0	0	0	0	0	0
par_95	0	0	0	0	0	0	0	0	0	0	0	0	0	0	0	0	0	0	0	0	0	0	0	0	0	0	0	0	0	0	0	0	0	0	0	0	0	0	0	0	0	0	0	0	0	0	0	0	0
par_96	0	0	0	0	0	0	0	0	0	0	0	0	0	0	0	0	0	0	0	0	0	0	0	0	0	0	0	0	0	0	0	0	0	0	0	0	0	0	0	0	0	0	0	0	0	0	0	0	0
par_97	0	0	0	0	0	0	0	0	0	0	0	0	0	0	0	0	0	0	0	0	0	0	0	0	0	0	0	0	0	0	0	0	0	0	0	0	0	0	0	0	0	0	0	0	0	0	0	0	0
par_98	0	0	0	0	0	0	0	0	0	0	0	0	0	0	0	0	0	0	0	0	0	0	0	0	0	0	0	0	0	0	0	0	0	0	0	0	0	0	0	0	0	0	0	0	0	0	0	0	0
par_99	0	0	0	0	0	0	0	0	0	0	0	0	0	0	0	0	0	0	0	0	0	0	0	0	0	0	0	0	0	0	0	0	0	0	0	0	0	0	0	0	0	0	0	0	0	0	0	0	0
par_100	0	0	0	0	0	0	0	0	0	0	0	0	0	0	0	0	0	0	0	0	0	0	0	0	0	0	0	0	0	0	0	0	0	0	0	0	0	0	0	0	0	0	0	0	0	0	0	0	0
par_101	0	0	0	0	0	0	0	0	0	0	0	0	0	0	0	0	0	0	0	0	0	0	-0.001	0	0	0	0	0	0	0	0	0	0	0	0	0	0	0	0	0	0	0	0	0	0	0	0	0	0
Correlations of Estimates (Default model)
	par_1	par_2	par_3	par_4	par_5	par_6	par_7	par_8	par_9	par_10	par_11	par_12	par_13	par_14	par_15	par_16	par_17	par_18	par_19	par_20	par_21	par_22	par_23	par_24	par_25	par_26	par_27	par_28	par_29	par_30	par_31	par_32	par_33	par_34	par_35	par_36	par_37	par_38	par_39	par_40	par_41	par_42	par_43	par_44	par_45	par_46	par_47	par_48	par_49
par_1	1
par_2	0	1
par_3	0	0.492	1
par_4	0	0	0	1
par_5	0	0	0	0.78	1
par_6	0	0	0	0.768	0.776	1
par_7	0	0	0	0.746	0.753	0.742	1
par_8	0	0	0	0.687	0.694	0.683	0.663	1
par_9	0	0	0	0.663	0.669	0.659	0.64	0.589	1
par_10	0	0	0	0	0	0	0	0	0	1
par_11	0	0	0	0	0	0	0	0	0	0.529	1
par_12	0	0	0	0	0	0	0	0	0	0.581	0.589	1
par_13	0	0	0	0	0	0	0	0	0	0.557	0.564	0.619	1
par_14	0	0	0	0	0	0	0	0	0	0.491	0.498	0.546	0.524	1
par_15	0	0	0	0	0	0	0	0	0	0	0	0	0	0	1
par_16	0	0	0	0	0	0	0	0	0	0	0	0	0	0	0.564	1
par_17	0	0	0	0	0	0	0	0	0	0	0	0	0	0	0.566	0.783	1
par_18	0	0	0	0	0	0	0	0	0	0	0	0	0	0	0.506	0.702	0.704	1
par_19	0	0	0	0	0	0	0	0	0	0	0	0	0	0	0.499	0.691	0.694	0.621	1
par_20	0	0	0	0	0	0	0	0	0	0	0	0	0	0	0	0	0	0	0	1
par_21	0	0	0	0	0	0	0	0	0	0	0	0	0	0	0	0	0	0	0	0.447	1
par_22	0	0	0	0	0	0	0	0	0	0	0	0	0	0	0	0	0	0	0	0.428	0.425	1
par_23	0	0	0	0	0	0	0	0	0	0	0	0	0	0	0	0	0	0	0	0	0	0	1
par_24	0.171	-0.379	-0.42	0	0	0	0	0	0	0	0	0	0	0	0	0	0	0	0	0	0	0	0	1
par_25	0	0	0	0.389	0.393	0.387	0.376	0.346	0.334	0	0	0	0	0	-0.328	-0.456	-0.458	-0.408	-0.402	0	0	0	0	0	1
par_26	0	0	0	0.406	0.41	0.404	0.392	0.361	0.348	-0.348	-0.353	-0.389	-0.372	-0.327	0	0	0	0	0	0	0	0	0	0	0.491	1
par_27	-0.112	0	0	-0.229	-0.231	-0.227	-0.221	-0.203	-0.196	0	0	0	0	0	0	0	0	0	0	0	0	0	0	-0.335	-0.276	-0.29	1
par_28	-0.135	0	0	0	0	0	0	0	0	0	0	0	0	0	0	0	0	0	0	-0.188	-0.187	-0.178	0	-0.404	0	0	0.592	1
par_29	-0.089	0	0	0	0	0	0	0	0	0	0	0	0	0	0	0	0	0	0	0	0	0	-0.315	-0.267	0	0	0.573	0.433	1
par_30	0	0	0	-0.258	-0.261	-0.257	-0.249	-0.229	-0.221	0	0	0	0	0	0	0	0	0	0	-0.176	-0.175	-0.167	0	0	-0.312	-0.328	0.612	0.466	0.286	1
par_31	0	0	0	-0.259	-0.261	-0.257	-0.25	-0.23	-0.222	0	0	0	0	0	0	0	0	0	0	0	0	0	-0.447	0	-0.313	-0.329	0.447	0.143	0.501	0.473	1
par_32	0	0	0	0	0	0	0	0	0	0	0	0	0	0	0	0	0	0	0	-0.12	-0.119	-0.113	-0.304	0	0	0	0.313	0.353	0.582	0.527	0.535	1
par_33	0	0	0	0	0	0	0	0	0	0	0	0	0	0	0	0	0	0	0	0	0	0	0	0	0	0	0	0	0	0	0	0	1
par_34	0	0	0	0	0	0	0	0	0	0	0	0	0	0	0	0	0	0	0	0	0	0	0	0	0	0	0	0	0	0	0	0	0.557	1
par_35	0	0	0	0	0	0	0	0	0	0	0	0	0	0	0	0	0	0	0	0	0	0	0	0	0	0	0	0	0	0	0	0	0.48	0.354	1
par_36	0	0	0	0	0	0	0	0	0	0	0	0	0	0	0	0	0	0	0	0	0	0	0	0	0	0	0	0	0	0	0	0	0.525	0.387	0.522	1
par_37	0	0	0	0	0	0	0	0	0	0	0	0	0	0	0	0	0	0	0	0	0	0	0	0	0	0	0	0	0	0	0	0	0.506	0.373	0.503	0.55	1
par_38	0	0	0	0	0	0	0	0	0	0	0	0	0	0	0	0	0	0	0	0	0	0	0	0	0	0	0	0	0	0	0	0	0.248	0.183	0.222	0.243	0.234	1
par_39	0	0	0	0	0	0	0	0	0	0	0	0	0	0	0	0	0	0	0	0	0	0	0	0	0	0	0	0	0	0	0	0	0.289	0.213	0.258	0.282	0.272	0.739	1
par_40	0	0	0	0	0	0	0	0	0	0	0	0	0	0	0	0	0	0	0	0	0	0	0	0	0	0	0	0	0	0	0	0	0.29	0.214	0.26	0.284	0.274	0.743	0.863	1
par_41	0	0	0	0	0	0	0	0	0	0	0	0	0	0	0	0	0	0	0	0	0	0	0	0	0	0	0	0	0	0	0	0	0.288	0.212	0.257	0.281	0.271	0.736	0.855	0.86	1
par_42	0	0	0	0	0	0	0	0	0	0	0	0	0	0	0	0	0	0	0	0	0	0	0	0	0	0	0	0	0	0	0	0	0.282	0.208	0.252	0.276	0.266	0.722	0.838	0.844	0.835	1
par_43	0	0	0	0	0	0	0	0	0	0	0	0	0	0	0	0	0	0	0	0	0	0	0	0	0	0	0	0	0	0	0	0	0.267	0.197	0.239	0.261	0.252	0.683	0.793	0.798	0.79	0.775	1
par_44	0	0	0	0	0	0	0	0	0	0	0	0	0	0	0	0	0	0	0	0	0	0	0	0	0	0	0	0	0	0	0	0	0.26	0.192	0.233	0.254	0.245	0.666	0.773	0.778	0.77	0.756	0.715	1
par_45	0	0	0	0	0	0	0	0	0	0	0	0	0	0	0	0	0	0	0	0	0	0	0	0	0	0	0	0	0	0	0	0	0.258	0.19	0.231	0.253	0.244	0.416	0.484	0.487	0.482	0.473	0.447	0.436	1
par_46	0	0	0	0	0	0	0	0	0	0	0	0	0	0	0	0	0	0	0	0	0	0	0	0	0	0	0	0	0	0	0	0	0.263	0.194	0.235	0.257	0.248	0.423	0.492	0.495	0.49	0.48	0.454	0.443	0.639	1
par_47	0	0	0	0	0	0	0	0	0	0	0	0	0	0	0	0	0	0	0	0	0	0	0	0	0	0	0	0	0	0	0	0	0.265	0.196	0.237	0.26	0.25	0.428	0.497	0.5	0.495	0.485	0.459	0.448	0.646	0.656	1
par_48	0	0	0	0	0	0	0	0	0	0	0	0	0	0	0	0	0	0	0	0	0	0	0	0	0	0	0	0	0	0	0	0	0.284	0.21	0.254	0.278	0.268	0.458	0.532	0.535	0.53	0.52	0.492	0.48	0.692	0.703	0.71	1
par_49	0	0	0	0	0	0	0	0	0	0	0	0	0	0	0	0	0	0	0	0	0	0	0	0	0	0	0	0	0	0	0	0	0.276	0.203	0.247	0.27	0.26	0.444	0.516	0.519	0.514	0.504	0.477	0.465	0.67	0.682	0.689	0.738	1
par_50	0	0	0	0	0	0	0	0	0	0	0	0	0	0	0	0	0	0	0	0	0	0	0	0	0	0	0	0	0	0	0	0	0.251	0.185	0.224	0.245	0.236	0.404	0.469	0.472	0.467	0.458	0.434	0.423	0.61	0.62	0.626	0.671	0.65
par_51	0	0	0	0	0	0	0	0	0	0	0	0	0	0	0	0	0	0	0	0	0	0	0	0	0	0	0	0	0	0	0	0	0.218	0.161	0.195	0.213	0.206	0.351	0.408	0.41	0.406	0.399	0.377	0.368	0.365	0.371	0.375	0.402	0.389
par_52	0	0	0	0	0	0	0	0	0	0	0	0	0	0	0	0	0	0	0	0	0	0	0	0	0	0	0	0	0	0	0	0	0.288	0.213	0.258	0.282	0.272	0.465	0.54	0.543	0.538	0.527	0.499	0.486	0.483	0.491	0.496	0.532	0.515
par_53	0	0	0	0	0	0	0	0	0	0	0	0	0	0	0	0	0	0	0	0	0	0	0	0	0	0	0	0	0	0	0	0	0.289	0.213	0.259	0.283	0.273	0.466	0.542	0.545	0.54	0.529	0.501	0.488	0.485	0.493	0.498	0.533	0.517
par_54	0	0	0	0	0	0	0	0	0	0	0	0	0	0	0	0	0	0	0	0	0	0	0	0	0	0	0	0	0	0	0	0	0.263	0.194	0.236	0.258	0.248	0.424	0.493	0.496	0.491	0.482	0.456	0.444	0.441	0.449	0.453	0.486	0.471
par_55	0	0	0	0	0	0	0	0	0	0	0	0	0	0	0	0	0	0	0	0	0	0	0	0	0	0	0	0	0	0	0	0	0.26	0.192	0.233	0.254	0.245	0.419	0.487	0.49	0.485	0.476	0.45	0.439	0.436	0.443	0.448	0.48	0.465
par_56	0	0	0	0	0	0	0	0	0	0	0	0	0	0	0	0	0	0	0	0	0	0	0	0	0	0	0	0	0	0	0	0	0.239	0.176	0.214	0.233	0.225	0.384	0.447	0.449	0.445	0.436	0.413	0.402	0.4	0.406	0.411	0.44	0.426
par_57	0	0	0	0	0	0	0	0	0	0	0	0	0	0	0	0	0	0	0	0	0	0	0	0	0	0	0	0	0	0	0	0	0.4	0.295	0.358	0.391	0.377	0.297	0.345	0.348	0.344	0.338	0.319	0.311	0.309	0.314	0.318	0.34	0.33
par_58	0	0	0	0	0	0	0	0	0	0	0	0	0	0	0	0	0	0	0	0	0	0	0	0	0	0	0	0	0	0	0	0	0.385	0.284	0.345	0.377	0.363	0.286	0.332	0.334	0.331	0.325	0.307	0.3	0.297	0.302	0.306	0.327	0.317
par_59	0	0	0	0	0	0	0	0	0	0	0	0	0	0	0	0	0	0	0	0	0	0	0	0	0	0	0	0	0	0	0	0	0.383	0.283	0.343	0.375	0.362	0.285	0.331	0.333	0.33	0.323	0.306	0.298	0.296	0.301	0.304	0.326	0.316
par_60	0	0	0	0	0	0	0	0	0	0	0	0	0	0	0	0	0	0	0	0	0	0	0	0	0	0	0	0	0	0	0	0	0.372	0.274	0.333	0.364	0.351	0.277	0.321	0.323	0.32	0.314	0.297	0.29	0.288	0.292	0.295	0.316	0.307
par_61	0	0	0	0	0	0	0	0	0	0	0	0	0	0	0	0	0	0	0	0	0	0	0	0	0	0	0	0	0	0	0	0	0.217	0.16	0.194	0.212	0.205	0.319	0.37	0.372	0.369	0.362	0.342	0.334	0.331	0.337	0.34	0.365	0.353
par_62	0	0	0	0	0	0	0	0	0	0	0	0	0	0	0	0	0	0	0	0	0	0	0	0	0	0	0	0	0	0	0	0	0.252	0.186	0.226	0.247	0.238	0.37	0.43	0.432	0.428	0.42	0.397	0.387	0.385	0.391	0.395	0.423	0.41
par_63	0	0	0	0	0	0	0	0	0	0	0	0	0	0	0	0	0	0	0	-0.473	-0.47	-0.449	0	0	0	0	0.228	0.6	0.15	0.563	0.108	0.383	0	0	0	0	0	0	0	0	0	0	0	0	0	0	0	0	0
par_64	0	0	0	0	0	0	0	0	0	0	0	0	0	0	0	0	0	0	0	0	0	0	-0.732	0	0	0	0.123	0.063	0.479	0.116	0.681	0.462	0	0	0	0	0	0	0	0	0	0	0	0	0	0	0	0	0
par_65	-0.243	0	0	0	0	0	0	0	0	0	0	0	0	0	0	0	0	0	0	0	0	0	0	-0.64	0	0	0.592	0.713	0.471	0.173	0.088	0.142	0	0	0	0	0	0	0	0	0	0	0	0	0	0	0	0	0
par_66	0	0	0	-0.494	-0.498	-0.491	-0.476	-0.438	-0.423	0	0	0	0	0	0	0	0	0	0	0	0	0	0	0	-0.597	-0.625	0.578	0.136	0.178	0.654	0.655	0.207	0	0	0	0	0	0	0	0	0	0	0	0	0	0	0	0	0
par_67	-0.437	0	0	0	0	0	0	0	0	0	0	0	0	0	0	0	0	0	0	0	0	0	0	0.281	0	0	-0.1	-0.12	-0.08	0	0	0	0	0	0	0	0	0	0	0	0	0	0	0	0	0	0	0	0
par_68	0	-0.111	-0.104	0	0	0	0	0	0	0	0	0	0	0	0	0	0	0	0	0	0	0	0	-0.471	0	0	0.221	0.266	0.176	0	0	0	0	0	0	0	0	0	0	0	0	0	0	0	0	0	0	0	0
par_69	0	0	0	-0.52	-0.525	-0.517	-0.502	-0.463	-0.446	0	0	0	0	0	0	0	0	0	0	0	0	0	0	0	-0.076	-0.074	0.076	0	0	0.085	0.086	0	0	0	0	0	0	0	0	0	0	0	0	0	0	0	0	0	0
par_70	0	0	0	0	0	0	0	0	0	-0.389	-0.395	-0.432	-0.415	-0.366	0	0	0	0	0	0	0	0	0	0	0	0.024	0.041	0	0	0.046	0.046	0	0	0	0	0	0	0	0	0	0	0	0	0	0	0	0	0	0
par_71	0	0	0	0	0	0	0	0	0	0	0	0	0	0	-0.399	-0.553	-0.555	-0.497	-0.489	0	0	0	0	0	0.13	0.005	0.03	0	0	0.034	0.034	0	0	0	0	0	0	0	0	0	0	0	0	0	0	0	0	0	0
par_72	0.571	0	0	0	0	0	0	0	0	0	0	0	0	0	0	0	0	0	0	0	0	0	0	0.098	0	0	-0.064	-0.077	-0.051	0	0	0	0	0	0	0	0	0	0	0	0	0	0	0	0	0	0	0	0
par_73	-0.343	0	0	0	0	0	0	0	0	0	0	0	0	0	0	0	0	0	0	0	0	0	0	-0.059	0	0	0.039	0.046	0.031	0	0	0	0	0	0	0	0	0	0	0	0	0	0	0	0	0	0	0	0
par_74	0	-0.231	0.005	0	0	0	0	0	0	0	0	0	0	0	0	0	0	0	0	0	0	0	0	0.051	0	0	0	0	0	0	0	0	0	0	0	0	0	0	0	0	0	0	0	0	0	0	0	0	0
par_75	0	-0.006	-0.289	0	0	0	0	0	0	0	0	0	0	0	0	0	0	0	0	0	0	0	0	0.09	0	0	0	0	0	0	0	0	0	0	0	0	0	0	0	0	0	0	0	0	0	0	0	0	0
par_76	0	0.245	0.275	0	0	0	0	0	0	0	0	0	0	0	0	0	0	0	0	0	0	0	0	-0.14	0	0	0	0	0	0	0	0	0	0	0	0	0	0	0	0	0	0	0	0	0	0	0	0	0
par_77	0	0	0	0.056	0.057	0.056	0.054	0.05	0.048	0	0	0	0	0	0	0	0	0	0	0	0	0	0	0	0.027	0.028	-0.016	0	0	-0.018	-0.018	0	0	0	0	0	0	0	0	0	0	0	0	0	0	0	0	0	0
par_78	0	0	0	-0.066	0.003	0.003	0.002	0	0	0	0	0	0	0	0	0	0	0	0	0	0	0	0	0	-0.006	-0.006	0.004	0	0	0.004	0.004	0	0	0	0	0	0	0	0	0	0	0	0	0	0	0	0	0	0
par_79	0	0	0	0.003	-0.069	0.003	0.002	0	0	0	0	0	0	0	0	0	0	0	0	0	0	0	0	0	-0.007	-0.007	0.004	0	0	0.005	0.005	0	0	0	0	0	0	0	0	0	0	0	0	0	0	0	0	0	0
par_80	0	0	0	0.003	0.003	-0.065	0.001	0	0	0	0	0	0	0	0	0	0	0	0	0	0	0	0	0	-0.006	-0.006	0.003	0	0	0.004	0.004	0	0	0	0	0	0	0	0	0	0	0	0	0	0	0	0	0	0
par_81	0	0	0	0.002	0.002	0.002	-0.06	0	0	0	0	0	0	0	0	0	0	0	0	0	0	0	0	0	-0.004	-0.004	0.002	0	0	0.003	0.003	0	0	0	0	0	0	0	0	0	0	0	0	0	0	0	0	0	0
par_82	0	0	0	0.001	0.001	0.001	0.001	-0.051	0	0	0	0	0	0	0	0	0	0	0	0	0	0	0	0	-0.002	-0.002	0.001	0	0	0.002	0.002	0	0	0	0	0	0	0	0	0	0	0	0	0	0	0	0	0	0
par_83	0	0	0	0.001	0.001	0.001	0	0	-0.049	0	0	0	0	0	0	0	0	0	0	0	0	0	0	0	-0.002	-0.002	0.001	0	0	0.001	0.001	0	0	0	0	0	0	0	0	0	0	0	0	0	0	0	0	0	0
par_84	0	0	0	0	0	0	0	0	0	0.106	0.108	0.121	0.114	0.099	0	0	0	0	0	0	0	0	0	0	0	-0.062	0	0	0	0	0	0	0	0	0	0	0	0	0	0	0	0	0	0	0	0	0	0	0
par_85	0	0	0	0	0	0	0	0	0	-0.107	0	0.003	0.002	0	0	0	0	0	0	0	0	0	0	0	0	0.01	0	0	0	0	0	0	0	0	0	0	0	0	0	0	0	0	0	0	0	0	0	0	0
par_86	0	0	0	0	0	0	0	0	0	0	-0.11	0.004	0.002	0	0	0	0	0	0	0	0	0	0	0	0	0.011	0	0	0	0	0	0	0	0	0	0	0	0	0	0	0	0	0	0	0	0	0	0	0
par_87	0	0	0	0	0	0	0	0	0	0.001	0.001	-0.137	0.003	-0.001	0	0	0	0	0	0	0	0	0	0	0	0.02	0	0	0	0	0	0	0	0	0	0	0	0	0	0	0	0	0	0	0	0	0	0	0
par_88	0	0	0	0	0	0	0	0	0	0	0.001	0.005	-0.122	0	0	0	0	0	0	0	0	0	0	0	0	0.014	0	0	0	0	0	0	0	0	0	0	0	0	0	0	0	0	0	0	0	0	0	0	0
par_89	0	0	0	0	0	0	0	0	0	0	0	0.003	0.001	-0.097	0	0	0	0	0	0	0	0	0	0	0	0.007	0	0	0	0	0	0	0	0	0	0	0	0	0	0	0	0	0	0	0	0	0	0	0
par_90	0	0	0	0	0	0	0	0	0	0	0	0	0	0	-0.059	0.002	0.002	0	0	0	0	0	0	0	0.002	0	0	0	0	0	0	0	0	0	0	0	0	0	0	0	0	0	0	0	0	0	0	0	0
par_91	0	0	0	0	0	0	0	0	0	0	0	0	0	0	-0.001	-0.112	0.015	0.002	0.001	0	0	0	0	0	0.016	0	0	0	0	0	0	0	0	0	0	0	0	0	0	0	0	0	0	0	0	0	0	0	0
par_92	0	0	0	0	0	0	0	0	0	0	0	0	0	0	-0.001	0.014	-0.114	0.002	0.002	0	0	0	0	0	0.018	0	0	0	0	0	0	0	0	0	0	0	0	0	0	0	0	0	0	0	0	0	0	0	0
par_93	0	0	0	0	0	0	0	0	0	0	0	0	0	0	0	0.004	0.005	-0.081	0	0	0	0	0	0	0.005	0	0	0	0	0	0	0	0	0	0	0	0	0	0	0	0	0	0	0	0	0	0	0	0
par_94	0	0	0	0	0	0	0	0	0	0	0	0	0	0	0	0.004	0.004	0.001	-0.079	0	0	0	0	0	0.005	0	0	0	0	0	0	0	0	0	0	0	0	0	0	0	0	0	0	0	0	0	0	0	0
par_95	0	0	0	0	0	0	0	0	0	0	0	0	0	0	0.061	0.087	0.087	0.076	0.075	0	0	0	0	0	-0.046	0	0	0	0	0	0	0	0	0	0	0	0	0	0	0	0	0	0	0	0	0	0	0	0
par_96	0	0	0	0	0	0	0	0	0	0	0	0	0	0	0	0	0	0	0	0.24	0.237	0.223	0	0	0	0	0	-0.069	0	-0.065	0	-0.044	0	0	0	0	0	0	0	0	0	0	0	0	0	0	0	0	0
par_97	0	0	0	0	0	0	0	0	0	0	0	0	0	0	0	0	0	0	0	-0.222	-0.01	-0.013	0	0	0	0	0	0.025	0	0.024	0	0.016	0	0	0	0	0	0	0	0	0	0	0	0	0	0	0	0	0
par_98	0	0	0	0	0	0	0	0	0	0	0	0	0	0	0	0	0	0	0	-0.009	-0.219	-0.012	0	0	0	0	0	0.024	0	0.023	0	0.016	0	0	0	0	0	0	0	0	0	0	0	0	0	0	0	0	0
par_99	0	0	0	0	0	0	0	0	0	0	0	0	0	0	0	0	0	0	0	-0.007	-0.008	-0.197	0	0	0	0	0	0.019	0	0.018	0	0.012	0	0	0	0	0	0	0	0	0	0	0	0	0	0	0	0	0
par_100	0	0	0	0	0	0	0	0	0	0	0	0	0	0	0	0	0	0	0	0	0	0	0.62	0	0	0	0	0	-0.195	0	-0.277	-0.188	0	0	0	0	0	0	0	0	0	0	0	0	0	0	0	0	0
par_101	0	0	0	0	0	0	0	0	0	0	0	0	0	0	0	0	0	0	0	0	0	0	-0.738	0	0	0	0	0	0.232	0	0.33	0.224	0	0	0	0	0	0	0	0	0	0	0	0	0	0	0	0	0
Model Fit Summary
CMIN
Model	NPAR	CMIN	DF	P	CMIN/DF
Default model	101	3085.21	394	0	7.83
Saturated model	495	0	0
Independence model	60	35011.1	435	0	80.485
Baseline Comparisons
Model	NFI	RFI	IFI	TLI	CFI
	Delta1	rho1	Delta2	rho2
Default model	0.912	0.903	0.922	0.914	0.922
Saturated model	1		1		1
Independence model	0	0	0	0	0
Parsimony-Adjusted Measures
Model	PRATIO	PNFI	PCFI
Default model	0.906	0.826	0.835
Saturated model	0	0	0
Independence model	1	0	0
NCP
Model	NCP	LO 90	HI 90
Default model	2691.21	2518.05	2871.76
Saturated model	0	0	0
Independence model	34576.1	33965.6	35192.9
FMIN
Model	FMIN	F0	LO 90	HI 90
Default model	2.223	1.939	1.814	2.069
Saturated model	0	0	0	0
Independence model	25.224	24.911	24.471	25.355
RMSEA
Model	RMSEA	LO 90	HI 90	PCLOSE
Default model	0.07	0.068	0.072	0
Independence model	0.239	0.237	0.241	0
AIC
Model	AIC	BCC	BIC	CAIC
Default model	3287.21	3291.82
Saturated model	990	1012.62
Independence model	35131.1	35133.9
ECVI
Model	ECVI	LO 90	HI 90	MECVI
Default model	2.368	2.244	2.498	2.372
Saturated model	0.713	0.713	0.713	0.73
Independence model	25.311	24.871	25.755	25.313
HOELTER
Model	HOELTER	HOELTER
	0.05	0.01
Default model	199	208
Independence model	20	21
Execution time summary
Minimization:	0.09
Miscellaneous:	2.612
Bootstrap:	0
Total:	2.702
[truncated: 52 more columns]

## Sheet: Structural Path Analysis (AMOS)
Scalar Estimates (Group number 1 - Default model)
Maximum Likelihood Estimates
Regression Weights: (Group number 1 - Default model)
			Estimate	S.E.	C.R.	P	Label
Innovative	<---	Spirit	1
Proactive	<---	Spirit	1.022	0.055	18.425	***
Policyspt	<---	Perception	1
Financespt	<---	Perception	1.268	0.057	22.204	***
Educationspt	<---	Perception	1.14	0.058	19.552	***
Intention	<---	Spirit	0.727	0.055	13.274	***
Intention	<---	Perception	0.493	0.057	8.613	***
Inn4	<---	Innovative	1
Inn3	<---	Innovative	0.677	0.033	20.348	***
Pro4	<---	Proactive	1
Pro3	<---	Proactive	1.051	0.045	23.393	***
Pro1	<---	Proactive	0.973	0.043	22.832	***
PPS7	<---	Policyspt	1
PPS6	<---	Policyspt	1.194	0.028	42.41	***
PPS5	<---	Policyspt	1.186	0.028	42.819	***
PPS4	<---	Policyspt	1.165	0.028	42.148	***
PPS3	<---	Policyspt	1.199	0.029	40.964	***
PPS2	<---	Policyspt	1.178	0.031	37.718	***
PPS1	<---	Policyspt	1.099	0.03	36.362	***
PAF8	<---	Financespt	1
PAF7	<---	Financespt	1.067	0.032	33.287	***
PAF6	<---	Financespt	0.967	0.029	33.878	***
PAF5	<---	Financespt	1.17	0.032	37.038	***
PAF4	<---	Financespt	1.069	0.03	35.662	***
PAF3	<---	Financespt	0.911	0.029	31.554	***
PEE9	<---	Educationspt	1
PEE8	<---	Educationspt	1.135	0.036	31.584	***
PEE7	<---	Educationspt	1.148	0.036	31.689	***
PEE6	<---	Educationspt	0.985	0.034	29.064	***
PEE5	<---	Educationspt	1.062	0.037	28.801	***
PEE2	<---	Educationspt	1.026	0.039	26.573	***
In1	<---	Intention	1
In2	<---	Intention	0.875	0.025	35.606	***
In3	<---	Intention	1.029	0.029	35.435	***
In4	<---	Intention	0.921	0.027	33.941	***
Standardized Regression Weights: (Group number 1 - Default model)
			Estimate
Innovative	<---	Spirit	0.835
Proactive	<---	Spirit	0.954
Policyspt	<---	Perception	0.794
Financespt	<---	Perception	0.869
Educationspt	<---	Perception	0.765
Intention	<---	Spirit	0.486
Intention	<---	Perception	0.293
Inn4	<---	Innovative	0.873
Inn3	<---	Innovative	0.638
Pro4	<---	Proactive	0.692
Pro3	<---	Proactive	0.754
Pro1	<---	Proactive	0.729
PPS7	<---	Policyspt	0.796
PPS6	<---	Policyspt	0.926
PPS5	<---	Policyspt	0.932
PPS4	<---	Policyspt	0.923
PPS3	<---	Policyspt	0.906
PPS2	<---	Policyspt	0.856
PPS1	<---	Policyspt	0.835
PAF8	<---	Financespt	0.791
PAF7	<---	Financespt	0.804
PAF6	<---	Financespt	0.815
PAF5	<---	Financespt	0.871
PAF4	<---	Financespt	0.847
PAF3	<---	Financespt	0.772
PEE9	<---	Educationspt	0.69
PEE8	<---	Educationspt	0.913
PEE7	<---	Educationspt	0.916
PEE6	<---	Educationspt	0.832
PEE5	<---	Educationspt	0.824
PEE2	<---	Educationspt	0.756
In1	<---	Intention	0.849
In2	<---	Intention	0.816
In3	<---	Intention	0.814
In4	<---	Intention	0.789
Intercepts: (Group number 1 - Default model)
			Estimate	S.E.	C.R.	P	Label
Inn4			4.059	0.021	194.325	***
Inn3			4.317	0.019	223.281	***
Pro4			3.584	0.024	152.022	***
Pro3			3.807	0.023	167.304	***
Pro1			3.785	0.022	173.763	***
PPS7			3.98	0.021	185.919	***
PPS6			3.857	0.022	175.465	***
PPS5			3.883	0.022	178.921	***
PPS4			3.948	0.022	183.319	***
PPS3			3.827	0.023	169.533	***
PPS2			3.796	0.023	161.875	***
PPS1			3.846	0.022	171.369	***
PAF8			3.233	0.025	129.574	***
PAF7			3.171	0.026	121.052	***
PAF6			3.56	0.023	151.957	***
PAF5			3.281	0.027	123.775	***
PAF4			3.541	0.025	142.134	***
PAF3			3.624	0.023	155.458	***
PEE9			3.447	0.029	118.068	***
PEE8			3.622	0.025	144.545	***
PEE7			3.602	0.025	142.668	***
PEE6			3.706	0.024	155.375	***
PEE5			3.534	0.026	136.122	***
PEE2			3.37	0.027	123.234	***
In1			3.58	0.027	133.289	***
In2			3.762	0.024	154.013	***
In3			3.219	0.029	111.614	***
In4			3.593	0.027	134.996	***
Covariances: (Group number 1 - Default model)
			Estimate	S.E.	C.R.	P	Label
Perception	<-->	Spirit	0.153	0.012	12.496	***
Correlations: (Group number 1 - Default model)
			Estimate
Perception	<-->	Spirit	0.536
Variances: (Group number 1 - Default model)
			Estimate	S.E.	C.R.	P	Label
Spirit			0.322	0.024	13.469	***
Perception			0.254	0.019	13.422	***
e29			0.14	0.021	6.665	***
e31			0.149	0.011	13.883	***
e32			0.132	0.013	10.013	***
e33			0.234	0.019	12.479	***
e34			0.379	0.023	16.145	***
e30			0.033	0.014	2.306	0.021
e1			0.144	0.019	7.757	***
e2			0.307	0.014	21.638	***
e3			0.402	0.019	21.202	***
e4			0.31	0.016	18.875	***
e5			0.309	0.015	19.95	***
e6			0.233	0.009	24.849	***
e7			0.095	0.005	21.062	***
e8			0.086	0.004	20.556	***
e9			0.096	0.004	21.35	***
e10			0.127	0.006	22.379	***
e11			0.203	0.008	23.965	***
e12			0.212	0.009	24.361	***
e13			0.323	0.014	23.157	***
e14			0.337	0.015	22.859	***
e15			0.256	0.011	22.574	***
e16			0.235	0.012	20.32	***
e17			0.244	0.011	21.491	***
e18			0.305	0.013	23.547	***
e19			0.619	0.025	24.981	***
e20			0.146	0.008	18.636	***
e21			0.142	0.008	18.274	***
e22			0.242	0.011	22.922	***
e23			0.3	0.013	23.135	***
e24			0.445	0.018	24.339	***
e25			0.28	0.015	18.38	***
e26			0.276	0.014	20.183	***
e27			0.39	0.019	20.311	***
e28			0.371	0.017	21.282	***
Minimization History (Default model)
Iteration		Negative	Condition #	Smallest	Diameter	F	NTries	Ratio
		eigenvalues		eigenvalue
0	e	14		-1.284	9999	32972.6	0	9999
1	e*	28		-0.73	3.944	17995.4	19	0.308
2	e*	19		-0.316	0.855	13751.5	5	0.842
3	e*	8		-0.147	1.285	8290	5	0.962
4	e	3		-0.124	1.203	5242.63	5	0.816
5	e	0	2618.81		1.04	3701.76	5	0.755
6	e	0	1045		0.664	3215.89	3	0
7	e	0	1093.7		0.722	2872.89	1	0.998
8	e	0	1588.86		0.257	2808.63	1	1.083
9	e	0	1772.79		0.065	2806.99	1	1.036
10	e	0	1774.95		0.007	2806.98	1	1.006
11	e	0	1776.29		0	2806.98	1	1.007
Model Fit Summary
CMIN
Model	NPAR	CMIN	DF	P	CMIN/DF
Default model	92	2806.98	342	0	8.208
Saturated model	434	0	0
Independence model	56	33331.6	378	0	88.179
Baseline Comparisons
Model	NFI	RFI	IFI	TLI	CFI
	Delta1	rho1	Delta2	rho2
Default model	0.916	0.907	0.925	0.917	0.925
Saturated model	1		1		1
Independence model	0	0	0	0	0
Parsimony-Adjusted Measures
Model	PRATIO	PNFI	PCFI
Default model	0.905	0.829	0.837
Saturated model	0	0	0
Independence model	1	0	0
NCP
Model	NCP	LO 90	HI 90
Default model	2464.98	2299.71	2637.63
Saturated model	0	0	0
Independence model	32953.6	32357.9	33555.6
FMIN
Model	FMIN	F0	LO 90	HI 90
Default model	2.022	1.776	1.657	1.9
Saturated model	0	0	0	0
Independence model	24.014	23.742	23.313	24.176
RMSEA
Model	RMSEA	LO 90	HI 90	PCLOSE
Default model	0.072	0.07	0.075	0
Independence model	0.251	0.248	0.253	0
AIC
Model	AIC	BCC	BIC	CAIC
Default model	2990.98	2994.9
Saturated model	868	886.522
Independence model	33443.6	33446
ECVI
Model	ECVI	LO 90	HI 90	MECVI
Default model	2.155	2.036	2.279	2.158
Saturated model	0.625	0.625	0.625	0.639
Independence model	24.095	23.666	24.529	24.097
HOELTER
Model	HOELTER	HOELTER
	0.05	0.01
Default model	191	201
Independence model	18	19
Execution time summary
Minimization:	0.052
Miscellaneous:	1.13
Bootstrap:	0
Total:	1.182

## Sheet: Moderation_ RM x ES
Run MATRIX procedure:
***************** PROCESS Procedure for SPSS Version 4.0 *****************
Written by Andrew F. Hayes, Ph.D. www.afhayes.com
Documentation available in Hayes (2022). www.guilford.com/p/hayes3
**************************************************************************
Model : 1
Y : EI
X : ES
W : RM
Covariates:
Gender Academic year Education level Major
Sample
Size: 1389
**************************************************************************
OUTCOME VARIABLE:
EI
Model Summary
R R-sq MSE F df1 df2 p
.570 .325 .503 94.887 7.000 1381.000 .000
Model
coeff se t p LLCI ULCI
constant 3.907 .102 38.316 .000 3.707 4.108
ES .661 .034 19.670 .000 .595 .727
RM .143 .032 4.503 .000 .081 .206
Int_1 .223 .047 4.798 .000 .132 .315
Gender -.175 .040 -4.408 .000 -.253 -.097
Academic year -.078 .019 -4.010 .000 -.116 -.040
Education level .052 .040 1.286 .199 -.027 .131
Major .009 .012 .755 .450 -.015 .0340.66
Product terms key:
Int_1 : ES x RM
Covariance matrix of regression parameter estimates:
constant ES RM Int_1 Gender Academic year Education level Major
constant .010 .000 .000 .000 -.002 -.001 -.002 .000
ES .000 .001 .000 .000 .000 .000 .000 .000
RM .000 .000 .001 .000 .000 .000 .000 .000
Int_1 .000 .000 .000 .002 .000 .000 .000 .000
Gender -.002 .000 .000 .000 .002 .000 .000 .000
Academic year -.001 .000 .000 .000 .000 .000 .000 .000
Education level -.002 .000 .000 .000 .000 .000 .002 .000
Major .000 .000 .000 .000 .000 .000 .000 .000
Test(s) of highest order unconditional interaction(s):
R2-chng F df1 df2 p
X*W .011 23.022 1.000 1381.000 .000
----------
Focal predict: ES (X)
Mod var: RM (W)
Conditional effects of the focal predictor at values of the moderator(s):
RM Effect se t p LLCI ULCI
-.642 .518 .045 11.386 .000 .428 .607
.000 .661 .034 19.670 .000 .595 .727
.642 .805 .045 18.081 .000 .717 .892
Data for visualizing the conditional effect of the focal predictor:
Paste text below into a SPSS syntax window and execute to produce plot.
DATA LIST FREE/
ES RM EI .
BEGIN DATA.
-.609 -.642 3.102
.000 -.642 3.418
.609 -.642 3.733
-.609 .000 3.107
.000 .000 3.510
.609 .000 3.912
-.609 .642 3.112
.000 .642 3.602
.609 .642 4.092
END DATA.
GRAPH/SCATTERPLOT=
ES WITH EI BY RM .
*********************** ANALYSIS NOTES AND ERRORS ************************
Level of confidence for all confidence intervals in output:
95
W values in conditional tables are the mean and +/- SD from the mean.
NOTE: The following variables were mean centered prior to analysis:
RM ES
------ END MATRIX -----

## Sheet: Moderation_ RM x EEP
Run MATRIX procedure:
***************** PROCESS Procedure for SPSS Version 4.0 *****************
Written by Andrew F. Hayes, Ph.D. www.afhayes.com
Documentation available in Hayes (2022). www.guilford.com/p/hayes3
**************************************************************************
Model : 1
Y : EI
X : ES
W : RM
Covariates:
Gender Academic year Education level Major
Sample
Size: 1389
**************************************************************************
OUTCOME VARIABLE:
EI
Model Summary
R R-sq MSE F df1 df2 p
.570 .325 .503 94.887 7.000 1381.000 .000
Model
coeff se t p LLCI ULCI
constant 3.907 .102 38.316 .000 3.707 4.108
ES .661 .034 19.670 .000 .595 .727
RM .143 .032 4.503 .000 .081 .206
Int_1 .223 .047 4.798 .000 .132 .315
Gender -.175 .040 -4.408 .000 -.253 -.097
Academic year -.078 .019 -4.010 .000 -.116 -.040
Education level .052 .040 1.286 .199 -.027 .131
Major .009 .012 .755 .450 -.015 .0340.66
Product terms key:
Int_1 : ES x RM
Covariance matrix of regression parameter estimates:
constant ES RM Int_1 Gender Academic year Education level Major
constant .010 .000 .000 .000 -.002 -.001 -.002 .000
ES .000 .001 .000 .000 .000 .000 .000 .000
RM .000 .000 .001 .000 .000 .000 .000 .000
Int_1 .000 .000 .000 .002 .000 .000 .000 .000
Gender -.002 .000 .000 .000 .002 .000 .000 .000
Academic year -.001 .000 .000 .000 .000 .000 .000 .000
Education level -.002 .000 .000 .000 .000 .000 .002 .000
Major .000 .000 .000 .000 .000 .000 .000 .000
Test(s) of highest order unconditional interaction(s):
R2-chng F df1 df2 p
X*W .011 23.022 1.000 1381.000 .000
----------
Focal predict: ES (X)
Mod var: RM (W)
Conditional effects of the focal predictor at values of the moderator(s):
RM Effect se t p LLCI ULCI
-.642 .518 .045 11.386 .000 .428 .607
.000 .661 .034 19.670 .000 .595 .727
.642 .805 .045 18.081 .000 .717 .892
Data for visualizing the conditional effect of the focal predictor:
Paste text below into a SPSS syntax window and execute to produce plot.
DATA LIST FREE/
ES RM EI .
BEGIN DATA.
-.609 -.642 3.102
.000 -.642 3.418
.609 -.642 3.733
-.609 .000 3.107
.000 .000 3.510
.609 .000 3.912
-.609 .642 3.112
.000 .642 3.602
.609 .642 4.092
END DATA.
GRAPH/SCATTERPLOT=
ES WITH EI BY RM .
*********************** ANALYSIS NOTES AND ERRORS ************************
Level of confidence for all confidence intervals in output:
95
W values in conditional tables are the mean and +/- SD from the mean.
NOTE: The following variables were mean centered prior to analysis:
RM ES
------ END MATRIX -----
